# Supplementary material for: Orbital stability analysis and photometric characterization of the second Earth Trojan asteroid 2020 XL5
Source: Nat Commun. 2022 Feb 1;13:447. doi: 10.1038/s41467-022-27988-4 (PMC8807697; doi:10.1038/s41467-022-27988-4)
Supplement: Supplementary file 1 — Source Data [file 41467_2022_27988_MOESM1_ESM.xlsx]

## Sheet: Figure7
Figure 3
Designation;	Date	r-i;	g-r,	r-i err	g-r err;
2020 XL5;	09-03-2021;	;-0.87;	0.17;	0.68;	0.57;
2020 XL5;	16-03-2021;	;-0.31;	0.31;	1.07;	0.91;
Figure 4	Departure_DateTime	DeltaV_From_LEO_to_rendezvous_2020_XL5	DeltaV_From_LEO_to_flyby_2020_XL5	DeltaV_From_GTO_to_rendezvous_2020_XL5	DeltaV_From_GTO_to_flyby_2020_XL5	DeltaV_From_LEO_to_rendezvous_2010_TK7	DeltaV_From_LEO_to_flyby_2010_TK7	DeltaV_From_GTO_to_rendezvous_2010_TK7	DeltaV_From_GTO_to_flyby_2010_TK7
	2021-01-01 00:00:00	13.3105	3.60358	10.8559	1.14897	12	7.25226	9.5454	4.79765
	2021-01-01 12:00:00	13.2762	3.61305	10.8216	1.15845	12.0033	7.1845	9.5487	4.7299
	2021-01-02 00:00:00	13.2416	3.62086	10.787	1.16625	12.0092	7.11668	9.55461	4.66208
	2021-01-02 12:00:00	13.2065	3.63052	10.7519	1.17592	12.0177	7.04801	9.56308	4.59341
	2021-01-03 00:00:00	13.1714	3.63971	10.7168	1.18511	12.0287	6.97961	9.57406	4.52501
	2021-01-03 12:00:00	13.1362	3.64959	10.6816	1.19498	12.0421	6.91106	9.58749	4.45646
	2021-01-04 00:00:00	13.101	3.66024	10.6464	1.20564	12.0579	6.84239	9.60331	4.38779
	2021-01-04 12:00:00	13.0652	3.67035	10.6106	1.21574	12.0759	6.77421	9.62129	4.31961
	2021-01-05 00:00:00	13.0295	3.68253	10.5749	1.22793	12.0959	6.70657	9.64127	4.25197
	2021-01-05 12:00:00	12.9938	3.6929	10.5392	1.2383	12.118	6.63951	9.66343	4.18491
	2021-01-06 00:00:00	12.9582	3.70646	10.5036	1.25186	12.1423	6.57309	9.6877	4.11849
	2021-01-06 12:00:00	12.9222	3.71736	10.4676	1.26276	12.1686	6.50722	9.71401	4.05262
	2021-01-07 00:00:00	12.8863	3.73139	10.4317	1.27679	12.1969	6.44208	9.74229	3.98748
	2021-01-07 12:00:00	12.8508	3.74387	10.3962	1.28927	12.2271	6.37788	9.77248	3.92328
	2021-01-08 00:00:00	12.8155	3.75842	10.3609	1.30382	12.2591	6.31468	9.80448	3.86007
	2021-01-08 12:00:00	12.7802	3.77261	10.3256	1.318	12.2926	6.25251	9.83797	3.7979
	2021-01-09 00:00:00	12.7454	3.78774	10.2908	1.33314	12.3276	6.1911	9.87296	3.7365
	2021-01-09 12:00:00	12.7114	3.80378	10.2568	1.34918	12.3642	6.13073	9.90957	3.67613
	2021-01-10 00:00:00	12.6776	3.81959	10.223	1.36499	12.4023	6.07147	9.94771	3.61687
	2021-01-10 12:00:00	12.6449	3.83766	10.1903	1.38306	12.4419	6.01338	9.98733	3.55878
	2021-01-11 00:00:00	12.6134	3.85427	10.1588	1.39967	12.4829	5.95651	10.0283	3.50191
	2021-01-11 12:00:00	12.5829	3.87462	10.1283	1.42002	12.5253	5.90094	10.0707	3.44634
	2021-01-12 00:00:00	12.5545	3.89217	10.0999	1.43757	12.5689	5.84673	10.1143	3.39213
	2021-01-12 12:00:00	12.5277	3.9151	10.0731	1.46049	12.6135	5.79371	10.1589	3.33911
	2021-01-13 00:00:00	12.5038	3.93375	10.0492	1.47915	12.659	5.74098	10.2044	3.28638
	2021-01-13 12:00:00	12.4828	3.95821	10.0282	1.50361	12.7056	5.68962	10.251	3.23502
	2021-01-14 00:00:00	12.4659	3.97963	10.0113	1.52503	12.7532	5.6397	10.2986	3.1851
	2021-01-14 12:00:00	12.4541	4.00587	9.9995	1.55127	12.8018	5.59128	10.3472	3.13668
	2021-01-15 00:00:00	12.4488	4.03056	9.99417	1.57595	12.8513	5.5436	10.3967	3.089
	2021-01-15 12:00:00	12.4517	4.05889	9.99714	1.60428	12.9016	5.49642	10.447	3.04182
	2021-01-16 00:00:00	12.466	4.08745	10.0114	1.63285	12.9527	5.45076	10.4981	2.99616
	2021-01-16 12:00:00	12.4961	4.11824	10.0415	1.66364	13.0045	5.40669	10.5499	2.95209
	2021-01-17 00:00:00	12.5481	4.15152	10.0935	1.69692	13.0568	5.36319	10.6022	2.90859
	2021-01-17 12:00:00	12.6308	4.18519	10.1762	1.73059	13.1096	5.32018	10.655	2.86558
	2021-01-18 00:00:00	12.7477	4.22432	10.2931	1.76972	13.163	5.27878	10.7084	2.82417
	2021-01-18 12:00:00	12.8975	4.26141	10.4429	1.80681	13.2169	5.23904	10.7623	2.78444
	2021-01-19 00:00:00	13.0724	4.30797	10.6178	1.85337	13.2714	5.19875	10.8168	2.74415
	2021-01-19 12:00:00	13.1665	4.34915	10.7119	1.89455	13.3264	5.15992	10.8718	2.70532
	2021-01-20 00:00:00	13.23	4.40232	10.7754	1.94772	13.3819	5.12278	10.9273	2.66818
	2021-01-20 12:00:00	13.2845	4.45167	10.8299	1.99707	13.4377	5.08578	10.9831	2.63118
	2021-01-21 00:00:00	13.3312	4.5111	10.8766	2.0565	13.494	5.04944	11.0394	2.59484
	2021-01-21 12:00:00	13.3711	4.57401	10.9165	2.11941	13.5429	5.0148	11.0883	2.5602
	2021-01-22 00:00:00	13.4048	4.64116	10.9502	2.18656	13.5843	4.98064	11.1297	2.52604
	2021-01-22 12:00:00	13.4332	4.72484	10.9786	2.27024	13.6259	4.94672	11.1713	2.49212
	2021-01-23 00:00:00	13.4563	4.77307	11.0017	2.31847	13.6674	4.91451	11.2128	2.45991
	2021-01-23 12:00:00	13.4236	4.7851	10.969	2.3305	13.7091	4.88278	11.2545	2.42818
	2021-01-24 00:00:00	13.3821	4.79723	10.9275	2.34263	13.7508	4.8512	11.2962	2.3966
	2021-01-24 12:00:00	13.3424	4.80962	10.8878	2.35502	13.7926	4.82134	11.338	2.36674
	2021-01-25 00:00:00	13.3046	4.82225	10.85	2.36764	13.8345	4.79169	11.3799	2.33708
	2021-01-25 12:00:00	13.2689	4.835	10.8143	2.3804	13.8763	4.76238	11.4217	2.30777
	2021-01-26 00:00:00	13.2356	4.8477	10.781	2.3931	13.9182	4.7348	11.4636	2.2802
	2021-01-26 12:00:00	13.2048	4.86064	10.7502	2.40604	13.9599	4.7069	11.5053	2.2523
	2021-01-27 00:00:00	13.1767	4.87382	10.7221	2.41922	14.0016	4.67981	11.547	2.22521
	2021-01-27 12:00:00	13.1515	4.88723	10.6969	2.43263	14.0433	4.65447	11.5887	2.19987
	2021-01-28 00:00:00	13.1294	4.90067	10.6748	2.44607	14.085	4.62806	11.6304	2.17346
	2021-01-28 12:00:00	13.1106	4.9142	10.656	2.45959	14.1266	4.60315	11.672	2.14855
	2021-01-29 00:00:00	13.0954	4.92795	10.6408	2.47335	14.1683	4.57934	11.7137	2.12474
	2021-01-29 12:00:00	13.0838	4.94194	10.6292	2.48734	14.21	4.55485	11.7554	2.10025
	2021-01-30 00:00:00	13.076	4.95616	10.6214	2.50156	14.2516	4.5321	11.797	2.0775
	2021-01-30 12:00:00	13.0723	4.97053	10.6177	2.51593	14.2932	4.5094	11.8386	2.0548
	2021-01-31 00:00:00	13.0721	4.98493	10.6175	2.53033	14.3348	4.48705	11.8802	2.03244
	2021-01-31 12:00:00	13.0762	4.99957	10.6216	2.54497	14.3762	4.46644	11.9216	2.01184
	2021-02-01 00:00:00	13.0846	5.01446	10.63	2.55986	14.4172	4.44468	11.9626	1.99008
	2021-02-01 12:00:00	13.0972	5.02958	10.6426	2.57498	14.4583	4.42444	12.0037	1.96984
	2021-02-02 00:00:00	13.1143	5.04495	10.6597	2.59035	14.4993	4.40485	12.0447	1.95025
	2021-02-02 12:00:00	13.1353	5.06055	10.6807	2.60595	14.5402	4.38497	12.0856	1.93037
	2021-02-03 00:00:00	13.1599	5.07629	10.7053	2.62169	14.5812	4.36683	12.1266	1.91223
	2021-02-03 12:00:00	13.1572	5.09221	10.7026	2.63761	14.622	4.34789	12.1674	1.89329
	2021-02-04 00:00:00	13.126	5.10839	10.6714	2.65379	14.6629	4.33007	12.2083	1.87547
	2021-02-04 12:00:00	13.0949	5.12483	10.6403	2.67023	14.7033	4.31305	12.2487	1.85845
	2021-02-05 00:00:00	13.0639	5.14153	10.6093	2.68693	14.7434	4.29553	12.2888	1.84093
	2021-02-05 12:00:00	13.0334	5.15849	10.5788	2.70388	14.7834	4.27971	12.3288	1.82511
	2021-02-06 00:00:00	13.0036	5.1757	10.549	2.7211	14.8234	4.26306	12.3688	1.80846
	2021-02-06 12:00:00	12.9749	5.19316	10.5203	2.73856	14.8633	4.24748	12.4087	1.79288
	2021-02-07 00:00:00	12.947	5.21088	10.4924	2.75628	14.9032	4.23249	12.4486	1.77789
	2021-02-07 12:00:00	12.9206	5.22885	10.466	2.77425	14.943	4.21713	12.4884	1.76253
	2021-02-08 00:00:00	12.8955	5.24707	10.4408	2.79247	14.982	4.20342	12.5274	1.74882
	2021-02-08 12:00:00	12.872	5.26553	10.4174	2.81093	15.0209	4.18851	12.5663	1.73391
	2021-02-09 00:00:00	12.8505	5.28423	10.3959	2.82963	15.0597	4.17494	12.6051	1.72034
	2021-02-09 12:00:00	12.8308	5.30318	10.3762	2.84857	15.0984	4.16146	12.6438	1.70686
	2021-02-10 00:00:00	12.8121	5.32235	10.3575	2.86775	15.137	4.148	12.6824	1.69339
	2021-02-10 12:00:00	12.6927	5.34175	10.2381	2.88715	15.1756	4.13584	12.721	1.68123
	2021-02-11 00:00:00	12.5762	5.36138	10.1216	2.90678	15.2134	4.12245	12.7588	1.66785
	2021-02-11 12:00:00	12.4632	5.38123	10.0086	2.92663	15.2509	4.11062	12.7963	1.65602
	2021-02-12 00:00:00	12.3539	5.4013	9.89928	2.9467	15.2882	4.09818	12.8336	1.64358
	2021-02-12 12:00:00	12.2482	5.42158	9.79362	2.96698	15.3255	4.08635	12.8709	1.63175
	2021-02-13 00:00:00	12.1463	5.44207	9.69172	2.98747	15.3628	4.07506	12.9082	1.62046
	2021-02-13 12:00:00	12.0482	5.46276	9.59363	3.00816	15.3998	4.06323	12.9452	1.60862
	2021-02-14 00:00:00	11.954	5.48365	9.4994	3.02905	15.4358	4.05289	12.9812	1.59829
	2021-02-14 12:00:00	11.8637	5.50468	9.40907	3.05007	15.4717	4.04114	13.0171	1.58654
	2021-02-15 00:00:00	11.7771	5.52578	9.32252	3.07118	15.5075	4.03074	13.0529	1.57614
	2021-02-15 12:00:00	11.6941	5.54707	9.23946	3.09247	15.5432	4.02001	13.0886	1.56541
	2021-02-16 00:00:00	11.6149	5.56854	9.16027	3.11393	15.5788	4.00954	13.1242	1.55494
	2021-02-16 12:00:00	11.539	5.59017	9.08441	3.13557	15.6136	3.99978	13.159	1.54518
	2021-02-17 00:00:00	11.4667	5.61192	9.0121	3.15732	15.6478	3.98923	13.1932	1.53463
	2021-02-17 12:00:00	11.3976	5.63366	8.94299	3.17906	15.682	3.98012	13.2274	1.52552
	2021-02-18 00:00:00	11.3318	5.65556	8.87723	3.20096	15.7161	3.96975	13.2615	1.51515
	2021-02-18 12:00:00	11.2689	5.67761	8.81433	3.22301	15.7501	3.96053	13.2955	1.50593
	2021-02-19 00:00:00	11.2093	5.69964	8.7547	3.24504	15.7835	3.95105	13.3289	1.49645
	2021-02-19 12:00:00	11.1522	5.72172	8.69758	3.26711	15.816	3.94172	13.3614	1.48712
	2021-02-20 00:00:00	11.098	5.74393	8.64336	3.28933	15.8485	3.93308	13.3939	1.47848
	2021-02-20 12:00:00	11.0465	5.70181	8.59193	3.24721	15.8808	3.92364	13.4262	1.46904
	2021-02-21 00:00:00	10.9973	5.60387	8.54269	3.14927	15.9131	3.91559	13.4585	1.46099
	2021-02-21 12:00:00	10.9507	5.51308	8.49608	3.05848	15.9449	3.90625	13.4903	1.45165
	2021-02-22 00:00:00	10.9065	5.42296	8.45194	2.96836	15.9756	3.89807	13.521	1.44347
	2021-02-22 12:00:00	10.8643	5.33811	8.40968	2.88351	16.0063	3.88952	13.5517	1.43491
	2021-02-23 00:00:00	10.8244	5.26012	8.36975	2.80551	16.0369	3.8812	13.5823	1.4266
	2021-02-23 12:00:00	10.7866	5.18318	8.33205	2.72857	16.0674	3.8734	13.6128	1.4188
	2021-02-24 00:00:00	10.7506	5.11002	8.29604	2.65542	16.0973	3.86496	13.6427	1.41036
	2021-02-24 12:00:00	10.7166	5.04345	8.26199	2.58884	16.1262	3.85787	13.6716	1.40326
	2021-02-25 00:00:00	10.6845	4.97664	8.22992	2.52203	16.155	3.84932	13.7004	1.39472
	2021-02-25 12:00:00	10.6542	4.91396	8.19956	2.45936	16.1838	3.8421	13.7292	1.3875
	2021-02-26 00:00:00	10.6253	4.85759	8.1707	2.40299	16.2125	3.83429	13.7579	1.37969
	2021-02-26 12:00:00	10.5982	4.7985	8.14361	2.3439	16.2403	3.82695	13.7857	1.37235
	2021-02-27 00:00:00	10.5728	4.74522	8.11823	2.29062	16.2673	3.81986	13.8127	1.36526
	2021-02-27 12:00:00	10.5486	4.69521	8.09402	2.2406	16.2943	3.81242	13.8397	1.35782
	2021-02-28 00:00:00	10.5259	4.64473	8.07134	2.19013	16.3213	3.80604	13.8667	1.35144
	2021-02-28 12:00:00	10.5048	4.59993	8.05021	2.14532	16.3482	3.79853	13.8936	1.34392
	2021-03-01 00:00:00	10.4849	4.55457	8.03033	2.09997	16.3737	3.79236	13.9191	1.33776
	2021-03-01 12:00:00	10.4662	4.51195	8.0116	2.05735	16.3989	3.78528	13.9443	1.33068
	2021-03-02 00:00:00	10.4489	4.47345	7.99428	2.01885	16.4242	3.77906	13.9696	1.32446
	2021-03-02 12:00:00	10.4329	4.43282	7.97827	1.97822	16.4494	3.77271	13.9948	1.3181
	2021-03-03 00:00:00	10.4177	4.39735	7.9631	1.94274	16.4742	3.76644	14.0196	1.31183
	2021-03-03 12:00:00	10.4039	4.36145	7.94926	1.90685	16.4977	3.76079	14.0431	1.30619
	2021-03-04 00:00:00	10.3913	4.32748	7.93671	1.87288	16.5212	3.75449	14.0666	1.29989
	2021-03-04 12:00:00	10.3795	4.2969	7.92486	1.84229	16.5447	3.74953	14.0901	1.29493
	2021-03-05 00:00:00	10.3688	4.26431	7.91424	1.8097	16.5682	3.74319	14.1136	1.28859
	2021-03-05 12:00:00	10.3595	4.23642	7.90486	1.78182	16.5905	3.7382	14.1359	1.2836
	2021-03-06 00:00:00	10.3507	4.20701	7.89613	1.75241	16.6122	3.73252	14.1576	1.27792
	2021-03-06 12:00:00	10.3432	4.18013	7.88856	1.72553	16.6339	3.72748	14.1793	1.27288
	2021-03-07 00:00:00	10.3368	4.15492	7.8822	1.70031	16.6557	3.72243	14.2011	1.26783
	2021-03-07 12:00:00	10.331	4.12893	7.87637	1.67433	16.677	3.71732	14.2224	1.26272
	2021-03-08 00:00:00	10.3263	4.10727	7.87174	1.65267	16.6969	3.71287	14.2423	1.25827
	2021-03-08 12:00:00	10.3227	4.08225	7.86812	1.62765	16.7168	3.70769	14.2621	1.25309
	2021-03-09 00:00:00	10.3198	4.06119	7.86516	1.60659	16.7367	3.70379	14.2821	1.24919
	2021-03-09 12:00:00	10.318	4.03957	7.86338	1.58497	16.7567	3.69852	14.3021	1.24392
	2021-03-10 00:00:00	10.317	4.01904	7.86235	1.56444	16.7749	3.69454	14.3203	1.23994
	2021-03-10 12:00:00	10.3168	4.00044	7.8622	1.54584	16.7929	3.68976	14.3383	1.23516
	2021-03-11 00:00:00	10.3178	3.9804	7.86317	1.5258	16.8109	3.68566	14.3563	1.23106
	2021-03-11 12:00:00	10.3192	3.96414	7.86461	1.50954	16.829	3.68138	14.3744	1.22678
	2021-03-12 00:00:00	10.3218	3.94487	7.86722	1.49027	16.8459	3.67713	14.3913	1.22253
	2021-03-12 12:00:00	10.3251	3.92887	7.87051	1.47427	16.8619	3.67332	14.4073	1.21871
	2021-03-13 00:00:00	10.3293	3.91213	7.87468	1.45753	16.8779	3.66891	14.4233	1.21431
	2021-03-13 12:00:00	10.3344	3.89635	7.87978	1.44175	16.894	3.66554	14.4394	1.21094
	2021-03-14 00:00:00	10.3401	3.88189	7.88548	1.42729	16.9094	3.66096	14.4548	1.20636
	2021-03-14 12:00:00	10.3469	3.8663	7.89232	1.4117	16.9233	3.65764	14.4687	1.20304
	2021-03-15 00:00:00	10.3541	3.85391	7.89953	1.39931	16.9373	3.65325	14.4827	1.19865
	2021-03-15 12:00:00	10.3625	3.83849	7.9079	1.38389	16.9513	3.64974	14.4967	1.19514
	2021-03-16 00:00:00	10.3713	3.82627	7.91672	1.37167	16.9652	3.64575	14.5106	1.19115
	2021-03-16 12:00:00	10.3812	3.81269	7.92658	1.35809	16.977	3.64204	14.5224	1.18744
	2021-03-17 00:00:00	10.3916	3.80048	7.93696	1.34588	16.9888	3.63844	14.5342	1.18384
	2021-03-17 12:00:00	10.4029	3.78873	7.94829	1.33412	17.0007	3.63453	14.5461	1.17993
	2021-03-18 00:00:00	10.4148	3.77651	7.96016	1.32191	17.0127	3.63131	14.5581	1.17671
	2021-03-18 12:00:00	10.4275	3.76643	7.97294	1.31183	17.0225	3.62719	14.5679	1.17259
	2021-03-19 00:00:00	10.4408	3.7542	7.98623	1.2996	17.0322	3.62431	14.5776	1.16971
	2021-03-19 12:00:00	10.4551	3.74485	8.00046	1.29025	17.0419	3.62	14.5873	1.1654
	2021-03-20 00:00:00	10.4697	3.73341	8.0151	1.27881	17.0517	3.61691	14.5971	1.16231
	2021-03-20 12:00:00	10.4854	3.72392	8.03077	1.26932	17.0597	3.61296	14.6051	1.15836
	2021-03-21 00:00:00	10.5013	3.71402	8.04671	1.25941	17.0671	3.60966	14.6125	1.15505
	2021-03-21 12:00:00	10.5183	3.70439	8.06369	1.24979	17.0747	3.60606	14.6201	1.15146
	2021-03-22 00:00:00	10.5356	3.69591	8.08097	1.24131	17.0824	3.60253	14.6278	1.14793
	2021-03-22 12:00:00	10.5538	3.68615	8.09915	1.23154	17.0884	3.59929	14.6338	1.14468
	2021-03-23 00:00:00	10.5724	3.67898	8.11785	1.22438	17.0936	3.59554	14.639	1.14094
	2021-03-23 12:00:00	10.5918	3.66909	8.13716	1.21449	17.0989	3.59263	14.6443	1.13803
	2021-03-24 00:00:00	10.6119	3.6617	8.15727	1.2071	17.1044	3.58867	14.6498	1.13406
	2021-03-24 12:00:00	10.6323	3.65315	8.17766	1.19855	17.1083	3.58594	14.6537	1.13134
	2021-03-25 00:00:00	10.6535	3.64553	8.19894	1.19093	17.1113	3.58192	14.6567	1.12732
	2021-03-25 12:00:00	10.6752	3.63825	8.2206	1.18365	17.1144	3.57898	14.6598	1.12438
	2021-03-26 00:00:00	10.6975	3.63042	8.24287	1.17582	17.1177	3.5753	14.663	1.1207
	2021-03-26 12:00:00	10.7205	3.62433	8.26594	1.16973	17.1196	3.57216	14.665	1.11756
	2021-03-27 00:00:00	10.7437	3.61631	8.28914	1.16171	17.1203	3.56883	14.6657	1.11423
	2021-03-27 12:00:00	10.7677	3.61059	8.31312	1.15599	17.1212	3.5655	14.6666	1.1109
	2021-03-28 00:00:00	10.7923	3.60316	8.33771	1.14855	17.1222	3.56254	14.6676	1.10794
	2021-03-28 12:00:00	10.8171	3.59718	8.36254	1.14258	17.122	3.55903	14.6674	1.10443
	2021-03-29 00:00:00	10.8427	3.59092	8.3881	1.13632	17.1206	3.55646	14.666	1.10186
	2021-03-29 12:00:00	10.8688	3.58471	8.41419	1.13011	17.1193	3.5528	14.6647	1.09819
	2021-03-30 00:00:00	10.8951	3.57956	8.44053	1.12496	17.1183	3.55044	14.6637	1.09584
	2021-03-30 12:00:00	10.9221	3.57314	8.46755	1.11854	17.116	3.54683	14.6614	1.09223
	2021-03-31 00:00:00	10.9498	3.56887	8.49518	1.11427	17.1125	3.54435	14.6579	1.08975
	2021-03-31 12:00:00	10.9775	3.56242	8.52293	1.10782	17.1038	3.54116	14.6492	1.08656
	2021-04-01 00:00:00	11.0059	3.55789	8.55133	1.10329	17.0818	3.53858	14.6272	1.08398
	2021-04-01 12:00:00	11.035	3.5525	8.58037	1.0979	17.0594	3.53581	14.6048	1.08121
	2021-04-02 00:00:00	11.0643	3.54772	8.60967	1.09312	17.037	3.53312	14.5824	1.07852
	2021-04-02 12:00:00	11.094	3.54331	8.63942	1.08871	17.0147	3.53077	14.5601	1.07617
	2021-04-03 00:00:00	11.1244	3.53829	8.66977	1.08369	16.9924	3.52798	14.5377	1.07338
	2021-04-03 12:00:00	11.1553	3.5348	8.70074	1.0802	16.969	3.52604	14.5144	1.07144
	2021-04-04 00:00:00	11.1864	3.52954	8.73182	1.07494	16.9457	3.52314	14.4911	1.06854
	2021-04-04 12:00:00	11.2181	3.52624	8.76347	1.07164	16.9227	3.5216	14.4681	1.067
	2021-04-05 00:00:00	11.2503	3.5214	8.7957	1.0668	16.8998	3.51857	14.4452	1.06396
	2021-04-05 12:00:00	11.2831	3.51781	8.82851	1.06321	16.8759	3.51691	14.4213	1.06231
	2021-04-06 00:00:00	11.3161	3.51381	8.8615	1.05921	16.8521	3.51424	14.3975	1.05963
	2021-04-06 12:00:00	11.3496	3.50993	8.89497	1.05533	16.8284	3.51244	14.3738	1.05784
	2021-04-07 00:00:00	11.3836	3.50672	8.92899	1.05212	16.805	3.51012	14.3504	1.05552
	2021-04-07 12:00:00	11.4182	3.50255	8.96355	1.04795	16.781	3.50818	14.3264	1.05357
	2021-04-08 00:00:00	11.4532	3.50007	8.99856	1.04547	16.7567	3.50619	14.3021	1.05159
	2021-04-08 12:00:00	11.4883	3.49563	9.03375	1.04103	16.7327	3.50408	14.2781	1.04948
	2021-04-09 00:00:00	11.5241	3.49299	9.06945	1.03839	16.709	3.50241	14.2544	1.04781
	2021-04-09 12:00:00	11.5603	3.48911	9.10567	1.03451	16.6849	3.50012	14.2303	1.04552
	2021-04-10 00:00:00	11.597	3.48614	9.14238	1.03154	16.6604	3.49877	14.2058	1.04417
	2021-04-10 12:00:00	11.6342	3.48296	9.17957	1.02836	16.6362	3.49629	14.1816	1.04169
	2021-04-11 00:00:00	11.6715	3.47967	9.21687	1.02507	16.6124	3.49523	14.1578	1.04063
	2021-04-11 12:00:00	11.7092	3.47715	9.25461	1.02255	16.5883	3.49255	14.1337	1.03795
	2021-04-12 00:00:00	11.7474	3.47355	9.29281	1.01895	16.5637	3.4913	14.1091	1.03669
	2021-04-12 12:00:00	11.7861	3.47166	9.33146	1.01706	16.5395	3.48889	14.0849	1.03429
	2021-04-13 00:00:00	11.8251	3.46774	9.37053	1.01314	16.5156	3.48743	14.061	1.03283
	2021-04-13 12:00:00	11.8646	3.4655	9.41003	1.01089	16.4915	3.48529	14.0369	1.03069
	2021-04-14 00:00:00	11.9043	3.46223	9.44966	1.00763	16.467	3.48362	14.0124	1.02901
	2021-04-14 12:00:00	11.9442	3.45964	9.48962	1.00503	16.4428	3.48174	13.9882	1.02713
	2021-04-15 00:00:00	11.9846	3.45699	9.52997	1.00239	16.4191	3.47984	13.9645	1.02524
	2021-04-15 12:00:00	12.0253	3.45406	9.5707	0.999458	16.395	3.47822	13.9404	1.02362
	2021-04-16 00:00:00	12.0664	3.45202	9.61179	0.997414	16.3706	3.47609	13.916	1.02149
	2021-04-16 12:00:00	12.1078	3.44875	9.65324	0.994149	16.3466	3.47473	13.892	1.02013
	2021-04-17 00:00:00	12.1496	3.44707	9.69504	0.992471	16.3231	3.47236	13.8685	1.01776
	2021-04-17 12:00:00	12.1916	3.4437	9.73704	0.989096	16.2989	3.47126	13.8443	1.01666
	2021-04-18 00:00:00	12.2338	3.44166	9.77918	0.987056	16.2747	3.46865	13.8201	1.01405
	2021-04-18 12:00:00	12.2762	3.43889	9.82164	0.984292	16.251	3.46758	13.7964	1.01298
	2021-04-19 00:00:00	12.319	3.4365	9.86439	0.981895	16.2277	3.46494	13.7731	1.01034
	2021-04-19 12:00:00	12.362	3.43433	9.90744	0.979729	16.2034	3.46364	13.7488	1.00904
	2021-04-20 00:00:00	12.4054	3.43159	9.95076	0.976984	16.1795	3.46123	13.7249	1.00663
	2021-04-20 12:00:00	12.4489	3.43001	9.99434	0.975406	16.1561	3.4597	13.7015	1.0051
	2021-04-21 00:00:00	12.4928	3.42692	10.0382	0.972319	16.1326	3.45753	13.678	1.00293
	2021-04-21 12:00:00	12.5369	3.42532	10.0823	0.970715	16.1086	3.45576	13.654	1.00115
	2021-04-22 00:00:00	12.5811	3.4225	10.1265	0.967901	16.085	3.45383	13.6304	0.999226
	2021-04-22 12:00:00	12.6254	3.42054	10.1708	0.965935	16.0619	3.45181	13.6073	0.997211
	2021-04-23 00:00:00	12.6698	3.41834	10.2152	0.963737	16.0381	3.45014	13.5835	0.995534
	2021-04-23 12:00:00	12.7145	3.41602	10.2599	0.961421	16.0144	3.44788	13.5598	0.993276
	2021-04-24 00:00:00	12.7593	3.41444	10.3047	0.959838	15.9911	3.44646	13.5365	0.991863
	2021-04-24 12:00:00	12.8043	3.41179	10.3497	0.957185	15.9679	3.44397	13.5133	0.989367
	2021-04-25 00:00:00	12.8495	3.41056	10.3949	0.955962	15.944	3.44284	13.4894	0.988236
	2021-04-25 12:00:00	12.8949	3.40785	10.4403	0.953244	15.9205	3.44011	13.4659	0.985509
	2021-04-26 00:00:00	12.9404	3.40628	10.4858	0.951679	15.8974	3.43915	13.4428	0.984545
	2021-04-26 12:00:00	12.986	3.40422	10.5314	0.949618	15.8736	3.43634	13.419	0.981737
	2021-04-27 00:00:00	13.0318	3.40233	10.5772	0.947727	15.8498	3.4352	13.3952	0.9806
	2021-04-27 12:00:00	13.0777	3.40092	10.6231	0.946321	15.8264	3.43269	13.3718	0.978091
	2021-04-28 00:00:00	13.1235	3.39872	10.6689	0.944121	15.803	3.4314	13.3484	0.976795
	2021-04-28 12:00:00	13.1695	3.39792	10.7149	0.943321	15.7789	3.42921	13.3243	0.974608
	2021-04-29 00:00:00	13.2156	3.39546	10.761	0.940862	15.7553	3.42777	13.3007	0.973165
	2021-04-29 12:00:00	13.2618	3.39435	10.8072	0.939745	15.7321	3.42592	13.2775	0.971318
	2021-04-30 00:00:00	13.3081	3.39254	10.8535	0.937941	15.7079	3.42433	13.2533	0.969731
	2021-04-30 12:00:00	13.3546	3.39111	10.9	0.936512	15.6841	3.42284	13.2295	0.968235
	2021-05-01 00:00:00	13.4013	3.38994	10.9467	0.935338	15.6608	3.4211	13.2062	0.966501
	2021-05-01 12:00:00	13.4481	3.3882	10.9935	0.933599	15.6369	3.41996	13.1823	0.965361
	2021-05-02 00:00:00	13.495	3.38762	11.0404	0.933023	15.6131	3.41807	13.1585	0.96347
	2021-05-02 12:00:00	13.5421	3.38558	11.0875	0.930975	15.5784	3.41729	13.1238	0.962685
	2021-05-03 00:00:00	13.5893	3.38488	11.1347	0.930276	15.5243	3.41522	13.0697	0.960622
	2021-05-03 12:00:00	13.6367	3.38321	11.1821	0.928608	15.4702	3.41479	13.0156	0.960189
	2021-05-04 00:00:00	13.6842	3.38218	11.2296	0.927579	15.4161	3.41254	12.9615	0.957937
	2021-05-04 12:00:00	13.7318	3.38107	11.2772	0.926469	15.362	3.41244	12.9074	0.957835
	2021-05-05 00:00:00	13.7793	3.37971	11.3247	0.925109	15.3079	3.41	12.8533	0.955394
	2021-05-05 12:00:00	13.8269	3.37913	11.3723	0.924531	15.2538	3.40974	12.7992	0.955138
	2021-05-06 00:00:00	13.8746	3.37744	11.42	0.922839	15.1989	3.40757	12.7443	0.952971
	2021-05-06 12:00:00	13.9225	3.37707	11.4679	0.922468	15.1436	3.40715	12.689	0.952547
	2021-05-07 00:00:00	13.9704	3.37535	11.5158	0.920748	15.0882	3.40525	12.6336	0.950648
	2021-05-07 12:00:00	14.0184	3.37463	11.5638	0.920028	15.0328	3.40464	12.5782	0.95004
	2021-05-08 00:00:00	14.0666	3.37342	11.612	0.918814	14.9774	3.40301	12.5228	0.948407
	2021-05-08 12:00:00	14.1148	3.37235	11.6602	0.917747	14.922	3.4022	12.4674	0.947599
	2021-05-09 00:00:00	14.1631	3.37163	11.7085	0.917024	14.8667	3.40083	12.412	0.946232
	2021-05-09 12:00:00	14.2115	3.37021	11.7569	0.915609	14.8112	3.39981	12.3566	0.945209
	2021-05-10 00:00:00	14.2599	3.36996	11.8053	0.915361	14.7558	3.39871	12.3012	0.944107
	2021-05-10 12:00:00	14.3084	3.3682	11.8538	0.913601	14.7004	3.39746	12.2458	0.942854
	2021-05-11 00:00:00	14.3569	3.36772	11.9023	0.913119	14.6442	3.39662	12.1896	0.94202
	2021-05-11 12:00:00	14.4055	3.36631	11.9509	0.911711	14.5878	3.39512	12.1332	0.94052
	2021-05-12 00:00:00	14.4537	3.36547	11.9991	0.910868	14.5314	3.39456	12.0768	0.939958
	2021-05-12 12:00:00	14.502	3.36453	12.0474	0.909931	14.475	3.3928	12.0204	0.938195
	2021-05-13 00:00:00	14.5504	3.36333	12.0957	0.908729	14.4186	3.39251	11.964	0.937911
	2021-05-13 12:00:00	14.5987	3.36286	12.1441	0.908254	14.3622	3.39047	11.9076	0.935867
	2021-05-14 00:00:00	14.647	3.3613	12.1924	0.906694	14.3059	3.39047	11.8513	0.935871
	2021-05-14 12:00:00	14.6952	3.36099	12.2406	0.906389	14.2496	3.38813	11.795	0.933528
	2021-05-15 00:00:00	14.7435	3.35936	12.2889	0.904761	14.1932	3.38843	11.7386	0.933829
	2021-05-15 12:00:00	14.7917	3.35869	12.3371	0.904085	14.137	3.38577	11.6824	0.93117
	2021-05-16 00:00:00	14.8399	3.35753	12.3853	0.902928	14.0802	3.38614	11.6256	0.931534
	2021-05-16 12:00:00	14.888	3.35649	12.4334	0.901884	14.0231	3.38339	11.5685	0.928786
	2021-05-17 00:00:00	14.936	3.3558	12.4814	0.901197	13.9662	3.38354	11.5115	0.928937
	2021-05-17 12:00:00	14.984	3.35439	12.5294	0.899787	13.9092	3.38097	11.4546	0.926373
	2021-05-18 00:00:00	15.0318	3.35417	12.5772	0.899573	13.8524	3.3809	11.3978	0.926299
	2021-05-18 12:00:00	15.0791	3.3524	12.6245	0.897798	13.7956	3.37853	11.3409	0.923928
	2021-05-19 00:00:00	15.1264	3.35185	12.6718	0.897245	13.7388	3.37822	11.2842	0.923619
	2021-05-19 12:00:00	15.1735	3.35053	12.7189	0.895926	13.6821	3.37605	11.2275	0.92145
	2021-05-20 00:00:00	15.2205	3.3496	12.7659	0.895	13.6255	3.3755	11.1709	0.920895
	2021-05-20 12:00:00	15.2673	3.34878	12.8127	0.894181	13.569	3.37354	11.1144	0.918943
	2021-05-21 00:00:00	15.3139	3.34749	12.8593	0.892888	13.5126	3.37273	11.058	0.918133
	2021-05-21 12:00:00	15.3604	3.34718	12.9058	0.892579	13.4557	3.37102	11.0011	0.916414
	2021-05-22 00:00:00	15.4067	3.34553	12.9521	0.890925	13.3989	3.36994	10.9443	0.915339
	2021-05-22 12:00:00	15.4528	3.34508	12.9982	0.89048	13.3422	3.36848	10.8876	0.913877
	2021-05-23 00:00:00	15.4988	3.34374	13.0442	0.889133	13.2856	3.36713	10.831	0.91253
	2021-05-23 12:00:00	15.5445	3.34293	13.0899	0.88833	13.2293	3.36595	10.7747	0.911352
	2021-05-24 00:00:00	15.5898	3.34214	13.1352	0.887538	13.173	3.36433	10.7184	0.909728
	2021-05-24 12:00:00	15.6345	3.34099	13.1799	0.886388	13.117	3.36347	10.6624	0.90887
	2021-05-25 00:00:00	15.6791	3.34077	13.2245	0.886167	13.0612	3.36157	10.6066	0.906964
	2021-05-25 12:00:00	15.7234	3.33928	13.2688	0.88468	13.0057	3.36107	10.5511	0.906465
	2021-05-26 00:00:00	15.7675	3.33901	13.3129	0.884407	12.9503	3.35887	10.4957	0.904273
	2021-05-26 12:00:00	15.8114	3.33783	13.3568	0.883229	12.8953	3.35878	10.4407	0.904176
	2021-05-27 00:00:00	15.855	3.33723	13.4004	0.882625	12.8406	3.35629	10.386	0.901687
	2021-05-27 12:00:00	15.8985	3.33665	13.4439	0.882045	12.7862	3.35664	10.3316	0.902035
	2021-05-28 00:00:00	15.9419	3.33572	13.4873	0.881116	12.7319	3.35383	10.2773	0.899232
	2021-05-28 12:00:00	15.985	3.33573	13.5304	0.881126	12.6779	3.35467	10.2233	0.900067
	2021-05-29 00:00:00	16.028	3.33447	13.5734	0.879872	12.6243	3.35153	10.1697	0.896924
	2021-05-29 12:00:00	16.0704	3.33444	13.6158	0.879837	12.5712	3.35289	10.1166	0.898284
	2021-05-30 00:00:00	16.103	3.33348	13.6484	0.878877	12.5184	3.34937	10.0638	0.894765
	2021-05-30 12:00:00	16.0506	3.33311	13.596	0.878508	12.4662	3.35129	10.0116	0.89669
	2021-05-31 00:00:00	15.9982	3.33271	13.5436	0.87811	12.4144	3.34735	9.95975	0.892748
	2021-05-31 12:00:00	15.9457	3.332	13.4911	0.877401	12.363	3.34988	9.90843	0.89528
	2021-06-01 00:00:00	15.8926	3.33215	13.438	0.877545	12.3122	3.34546	9.85762	0.890859
	2021-06-01 12:00:00	15.8395	3.33109	13.3849	0.876491	12.2619	3.34798	9.80731	0.893379
	2021-06-02 00:00:00	15.7864	3.33126	13.3318	0.87666	12.2121	3.34368	9.75753	0.889081
	2021-06-02 12:00:00	15.7333	3.33036	13.2787	0.875755	12.1533	3.34617	9.6987	0.891569
	2021-06-03 00:00:00	15.6804	3.33017	13.2258	0.875569	12.0792	3.342	9.62459	0.887398
	2021-06-03 12:00:00	15.6275	3.32978	13.1729	0.875174	12.0049	3.34445	9.55028	0.889844
	2021-06-04 00:00:00	15.5746	3.32923	13.12	0.874629	11.9304	3.3404	9.47576	0.885795
	2021-06-04 12:00:00	15.5219	3.32933	13.0673	0.874731	11.8555	3.34279	9.40088	0.88819
	2021-06-05 00:00:00	15.4688	3.32843	13.0142	0.873824	11.7797	3.33886	9.32512	0.884257
	2021-06-05 12:00:00	15.4157	3.32875	12.9611	0.874151	11.7038	3.34119	9.24918	0.886593
	2021-06-06 00:00:00	15.3627	3.32774	12.9081	0.873139	11.6276	3.33738	9.17304	0.882773
	2021-06-06 12:00:00	15.3099	3.3277	12.8553	0.873098	11.5513	3.33964	9.09671	0.885042
	2021-06-07 00:00:00	15.2573	3.32717	12.8027	0.872564	11.4743	3.33594	9.01968	0.881334
	2021-06-07 12:00:00	15.2048	3.32675	12.7502	0.87215	11.3969	3.33813	8.94225	0.883526
	2021-06-08 00:00:00	15.1526	3.32669	12.698	0.872088	11.3193	3.33453	8.86466	0.87993
	2021-06-08 12:00:00	15.1005	3.3259	12.6459	0.871299	11.2415	3.33664	8.78692	0.882037
	2021-06-09 00:00:00	15.0481	3.3263	12.5935	0.871702	11.1634	3.33316	8.70884	0.878554
	2021-06-09 12:00:00	14.9958	3.32514	12.5412	0.870536	11.0847	3.33517	8.63014	0.880566
	2021-06-10 00:00:00	14.9439	3.32521	12.4893	0.870613	11.0059	3.3318	8.55133	0.877203
	2021-06-10 12:00:00	14.8921	3.32445	12.4375	0.869853	10.927	3.33371	8.47242	0.879108
	2021-06-11 00:00:00	14.8407	3.32415	12.3861	0.869547	10.848	3.33047	8.39342	0.875872
	2021-06-11 12:00:00	14.7896	3.32385	12.335	0.869248	10.7683	3.33226	8.31375	0.877659
	2021-06-12 00:00:00	14.7387	3.32316	12.2841	0.868556	10.6887	3.32916	8.23405	0.874563
	2021-06-12 12:00:00	14.6877	3.32332	12.2331	0.868719	10.609	3.33082	8.15437	0.876218
	2021-06-13 00:00:00	14.6368	3.32224	12.1822	0.867638	10.5292	3.32788	8.07464	0.873282
	2021-06-13 12:00:00	14.5863	3.32242	12.1317	0.867817	10.449	3.32939	7.99444	0.874789
	2021-06-14 00:00:00	14.5361	3.3214	12.0815	0.866795	10.369	3.32664	7.91438	0.872042
	2021-06-14 12:00:00	14.4863	3.32118	12.0317	0.866582	10.2891	3.32798	7.8345	0.873381
	2021-06-15 00:00:00	14.4368	3.32063	11.9822	0.866032	10.209	3.32547	7.75437	0.870864
	2021-06-15 12:00:00	14.3877	3.32003	11.9331	0.865427	10.129	3.32661	7.67438	0.872012
	2021-06-16 00:00:00	14.3383	3.31996	11.8837	0.865358	10.0494	3.32439	7.59477	0.869785
	2021-06-16 12:00:00	14.2893	3.31896	11.8347	0.864359	9.96962	3.32531	7.51501	0.870709
	2021-06-17 00:00:00	14.2407	3.31924	11.7861	0.86464	9.89033	3.32346	7.43573	0.868862
	2021-06-17 12:00:00	14.1925	3.31799	11.7379	0.863393	9.81137	3.32412	7.35677	0.869516
	2021-06-18 00:00:00	14.1447	3.31789	11.6901	0.863285	9.73279	3.32278	7.27818	0.868183
	2021-06-18 12:00:00	14.0973	3.31715	11.6427	0.862546	9.65478	3.32311	7.20018	0.868505
	2021-06-19 00:00:00	14.0497	3.31665	11.5951	0.862052	9.5774	3.36895	7.1228	0.914349
	2021-06-19 12:00:00	14.0024	3.31644	11.5478	0.861841	9.50061	3.45575	7.04601	1.00115
	2021-06-20 00:00:00	13.9556	3.31557	11.501	0.860964	9.42482	3.57864	6.97022	1.12404
	2021-06-20 12:00:00	13.9092	3.31591	11.4546	0.861304	9.35004	3.73272	6.89544	1.27812
	2021-06-21 00:00:00	13.8632	3.31465	11.4086	0.860051	9.27614	3.87004	6.82154	1.41543
	2021-06-21 12:00:00	13.8174	3.31472	11.3628	0.860117	9.20353	3.91336	6.74893	1.45876
	2021-06-22 00:00:00	13.7715	3.31394	11.3169	0.859342	9.13235	3.88125	6.67775	1.42665
	2021-06-22 12:00:00	13.726	3.31365	11.2714	0.859047	9.06252	3.94235	6.60792	1.48774
	2021-06-23 00:00:00	13.6809	3.31347	11.2263	0.858864	8.99437	3.89304	6.53977	1.43844
	2021-06-23 12:00:00	13.6362	3.31282	11.1816	0.858217	8.92824	3.98601	6.47364	1.53141
	2021-06-24 00:00:00	13.5918	3.31324	11.1372	0.858643	8.86388	3.9057	6.40928	1.4511
	2021-06-24 12:00:00	13.5471	3.31225	11.0925	0.857644	8.80169	4.05938	6.34708	1.60478
	2021-06-25 00:00:00	13.5028	3.31261	11.0482	0.858013	8.74192	3.9199	6.28732	1.4653
	2021-06-25 12:00:00	13.4589	3.31194	11.0043	0.857339	8.68454	4.1679	6.22994	1.7133
	2021-06-26 00:00:00	13.4153	3.31197	10.9607	0.857367	8.63024	3.93786	6.17564	1.48326
	2021-06-26 12:00:00	13.3721	3.3119	10.9175	0.857298	8.5791	4.41278	6.1245	1.95817
	2021-06-27 00:00:00	13.3286	3.31158	10.874	0.856979	8.53283	3.97263	6.07823	1.51803
	2021-06-27 12:00:00	13.2855	3.31211	10.8309	0.857509	8.49462	5.23771	6.04002	2.78311
	2021-06-28 00:00:00	13.2428	3.31144	10.7882	0.856835	8.47815	4.53737	6.02355	2.08277
	2021-06-28 12:00:00	13.2006	3.31218	10.746	0.857578	8.51473	5.84299	6.06013	3.38839
	2021-06-29 00:00:00	13.1584	3.31151	10.7038	0.856912	8.56869	4.07502	6.11408	1.62042
	2021-06-29 12:00:00	13.1162	3.3119	10.6616	0.857303	8.6237	4.41824	6.16909	1.96364
	2021-06-30 00:00:00	13.0746	3.31179	10.62	0.857191	8.67723	4.00461	6.22263	1.55001
	2021-06-30 12:00:00	13.0334	3.31182	10.5788	0.85722	8.73043	4.18315	6.27583	1.72855
	2021-07-01 00:00:00	12.9926	3.31225	10.538	0.857653	8.78256	4.01057	6.32796	1.55597
	2021-07-01 12:00:00	12.9517	3.31191	10.4971	0.857311	8.83502	4.11566	6.38042	1.66106
	2021-07-02 00:00:00	12.9112	3.31288	10.4566	0.858279	8.88684	4.02487	6.43224	1.57027
	2021-07-02 12:00:00	12.8714	3.31216	10.4168	0.857559	8.93912	4.09556	6.48452	1.64096
	2021-07-03 00:00:00	12.832	3.31294	10.3774	0.858337	8.99198	4.04195	6.53738	1.58734
	2021-07-03 12:00:00	12.7924	3.31255	10.3378	0.85795	9.04563	4.09425	6.59103	1.63965
	2021-07-04 00:00:00	12.7534	3.31296	10.2988	0.858361	9.10034	4.06061	6.64574	1.60601
	2021-07-04 12:00:00	12.7151	3.31307	10.2605	0.858472	9.15643	4.10218	6.70183	1.64758
	2021-07-05 00:00:00	12.6771	3.31311	10.2225	0.85851	9.21424	4.08052	6.75963	1.62591
	2021-07-05 12:00:00	12.6391	3.31372	10.1845	0.859116	9.27419	4.11544	6.81959	1.66084
	2021-07-06 00:00:00	12.6017	3.31338	10.1471	0.858774	9.33681	4.10152	6.88221	1.64692
	2021-07-06 12:00:00	12.565	3.31447	10.1104	0.859873	9.40279	4.13218	6.94819	1.67758
	2021-07-07 00:00:00	12.5285	3.31374	10.0739	0.859143	9.47296	4.12358	7.01836	1.66898
	2021-07-07 12:00:00	12.4922	3.31462	10.0376	0.860016	9.54865	4.15147	7.09404	1.69686
	2021-07-08 00:00:00	12.4567	3.31421	10.0021	0.859609	9.63157	4.14667	7.17697	1.69207
	2021-07-08 12:00:00	12.4218	3.31472	9.96715	0.860114	9.72343	4.17276	7.26883	1.71816
	2021-07-09 00:00:00	12.3867	3.31477	9.93209	0.860167	9.82384	4.17079	7.36924	1.71619
	2021-07-09 12:00:00	12.3524	3.3149	9.89777	0.860297	9.91645	4.19576	7.46185	1.74116
	2021-07-10 00:00:00	12.3188	3.31541	9.86422	0.860813	9.97708	4.19593	7.52248	1.74133
	2021-07-10 12:00:00	12.2853	3.31516	9.83072	0.860561	10.0371	4.22026	7.58247	1.76566
	2021-07-11 00:00:00	12.2523	3.31615	9.79773	0.861544	10.096	4.22209	7.64143	1.76749
	2021-07-11 12:00:00	12.2201	3.31551	9.76554	0.860906	10.1545	4.24614	7.69988	1.79154
	2021-07-12 00:00:00	12.1882	3.3166	9.73363	0.862002	10.2118	4.24928	7.75721	1.79468
	2021-07-12 12:00:00	12.1566	3.31594	9.70204	0.861335	10.2687	4.27331	7.81405	1.81871
	2021-07-13 00:00:00	12.1259	3.31668	9.67129	0.862077	10.3245	4.27748	7.86986	1.82288
	2021-07-13 12:00:00	12.0955	3.31646	9.64093	0.861857	10.3797	4.3017	7.92507	1.8471
	2021-07-14 00:00:00	12.0654	3.31684	9.61081	0.862242	10.4341	4.3067	7.97954	1.8521
	2021-07-14 12:00:00	12.0362	3.31709	9.58156	0.862485	10.4877	4.32928	8.03314	1.87467
	2021-07-15 00:00:00	12.0073	3.31712	9.55269	0.862514	10.5409	4.33693	8.08626	1.88233
	2021-07-15 12:00:00	11.9787	3.31784	9.52409	0.863237	10.5931	4.35808	8.13851	1.90348
	2021-07-16 00:00:00	11.951	3.31751	9.49637	0.862912	10.6447	4.36819	8.19006	1.91359
	2021-07-16 12:00:00	11.9235	3.31874	9.46892	0.864138	10.6957	4.38813	8.24112	1.93352
	2021-07-17 00:00:00	11.8965	3.31806	9.44187	0.86346	10.7462	4.40048	8.29159	1.94588
	2021-07-17 12:00:00	11.8703	3.31935	9.41572	0.864746	10.7958	4.41937	8.34117	1.96476
	2021-07-18 00:00:00	11.8442	3.31879	9.38958	0.864188	10.8449	4.43382	8.39027	1.97922
	2021-07-18 12:00:00	11.8187	3.31978	9.3641	0.865182	10.8935	4.4518	8.43889	1.9972
	2021-07-19 00:00:00	11.794	3.31973	9.33944	0.865127	10.9416	4.44245	8.48702	1.98784
	2021-07-19 12:00:00	11.7692	3.32044	9.31462	0.865838	10.9892	4.40848	8.53456	1.95388
	2021-07-20 00:00:00	11.7453	3.32091	9.2907	0.866312	11.036	4.37592	8.5814	1.92132
	2021-07-20 12:00:00	11.7218	3.32135	9.26718	0.866748	11.0824	4.34609	8.62779	1.89149
	2021-07-21 00:00:00	11.6985	3.32237	9.24391	0.867771	11.1283	4.31568	8.67373	1.86108
	2021-07-21 12:00:00	11.6762	3.32254	9.22158	0.867941	11.1738	4.2871	8.71922	1.8325
	2021-07-22 00:00:00	11.6537	3.32413	9.19909	0.869532	11.2189	4.26105	8.76428	1.80644
	2021-07-22 12:00:00	11.632	3.32404	9.17742	0.869439	11.2635	4.23377	8.80889	1.77917
	2021-07-23 00:00:00	11.6108	3.32621	9.15619	0.871612	11.3077	4.20866	8.85307	1.75406
	2021-07-23 12:00:00	11.5898	3.32586	9.13519	0.871256	11.3514	4.18542	8.89681	1.73082
	2021-07-24 00:00:00	11.5698	3.32788	9.11516	0.873283	11.3947	4.16114	8.94014	1.70654
	2021-07-24 12:00:00	11.5495	3.33229	9.09489	0.877686	11.4376	4.13908	8.98303	1.68448
	2021-07-25 00:00:00	11.5302	3.33905	9.07559	0.884453	11.4801	4.11791	9.02551	1.66331
	2021-07-25 12:00:00	11.5111	3.34817	9.05654	0.893566	11.5222	4.09647	9.06757	1.64186
	2021-07-26 00:00:00	11.4926	3.3596	9.03803	0.905003	11.5638	4.0771	9.10921	1.6225
	2021-07-26 12:00:00	11.4748	3.37334	9.02019	0.918738	11.605	4.05762	9.15044	1.60302
	2021-07-27 00:00:00	11.4571	3.38934	9.00252	0.93474	11.6459	4.03871	9.19125	1.58411
	2021-07-27 12:00:00	11.4405	3.40757	8.98591	0.952973	11.6863	4.02175	9.23166	1.56715
	2021-07-28 00:00:00	11.4237	3.428	8.96914	0.973397	11.7263	4.00369	9.27166	1.54909
	2021-07-28 12:00:00	11.4081	3.45057	8.95353	0.995967	11.7659	3.98706	9.31125	1.53246
	2021-07-29 00:00:00	11.3926	3.47524	8.93797	1.02064	11.8051	3.97174	9.35045	1.51714
	2021-07-29 12:00:00	11.378	3.48941	8.92338	1.03481	11.8438	3.95543	9.38924	1.50082
	2021-07-30 00:00:00	11.3637	3.48983	8.90908	1.03522	11.8822	3.94088	9.42764	1.48627
	2021-07-30 12:00:00	11.3502	3.49463	8.89558	1.04003	11.9203	3.92659	9.46565	1.47199
	2021-07-31 00:00:00	11.3372	3.49566	8.88257	1.04106	11.9579	3.91227	9.50327	1.45766
	2021-07-31 12:00:00	11.3248	3.49921	8.87022	1.04461	11.9951	3.89961	9.54051	1.44501
	2021-08-01 00:00:00	11.3131	3.50235	8.85852	1.04774	12.032	3.88623	9.57736	1.43163
	2021-08-01 12:00:00	11.302	3.50444	8.84739	1.04984	12.0684	3.87373	9.61384	1.41913
	2021-08-02 00:00:00	11.2916	3.50999	8.83701	1.05539	12.1045	3.86259	9.64995	1.40799
	2021-08-02 12:00:00	11.2818	3.5104	8.82718	1.05579	12.1403	3.85024	9.68568	1.39564
	2021-08-03 00:00:00	11.2727	3.51619	8.81815	1.06159	12.1757	3.83942	9.72106	1.38482
	2021-08-03 12:00:00	11.2643	3.51719	8.80968	1.06258	12.2107	3.82897	9.75607	1.37437
	2021-08-04 00:00:00	11.2566	3.52145	8.80202	1.06685	12.245	3.81824	9.79041	1.36364
	2021-08-04 12:00:00	11.2496	3.52494	8.795	1.07034	12.279	3.80898	9.82437	1.35437
	2021-08-05 00:00:00	11.2433	3.52739	8.78873	1.07279	12.3126	3.79915	9.85798	1.34455
	2021-08-05 12:00:00	11.2378	3.53383	8.78324	1.07923	12.3458	3.78994	9.89122	1.33534
	2021-08-06 00:00:00	11.233	3.53412	8.77839	1.07951	12.3787	3.78203	9.9241	1.32743
	2021-08-06 12:00:00	11.2291	3.54128	8.77452	1.08668	12.4112	3.77287	9.95664	1.31827
	2021-08-07 00:00:00	11.2257	3.54176	8.77113	1.08716	12.4434	3.76507	9.98882	1.31046
	2021-08-07 12:00:00	11.2236	3.54703	8.76896	1.09243	12.4753	3.75767	10.0207	1.30307
	2021-08-08 00:00:00	11.2217	3.5505	8.76705	1.0959	12.5067	3.74989	10.0521	1.29529
	2021-08-08 12:00:00	11.2212	3.55346	8.76657	1.09886	12.5375	3.74342	10.0829	1.28882
	2021-08-09 00:00:00	11.2209	3.56056	8.76629	1.10596	12.5679	3.7365	10.1133	1.2819
	2021-08-09 12:00:00	11.2219	3.56069	8.76734	1.10608	12.5979	3.73003	10.1433	1.27543
	2021-08-10 00:00:00	11.2236	3.57003	8.76896	1.11542	12.6276	3.7248	10.173	1.2702
	2021-08-10 12:00:00	11.2262	3.56887	8.77157	1.11427	12.657	3.71835	10.2024	1.26374
	2021-08-11 00:00:00	11.2298	3.57588	8.77517	1.12127	12.6861	3.7131	10.2315	1.2585
	2021-08-11 12:00:00	11.234	3.57825	8.77938	1.12364	12.7149	3.70826	10.2603	1.25366
	2021-08-12 00:00:00	11.2396	3.58231	8.785	1.1277	12.7431	3.70299	10.2885	1.24839
	2021-08-12 12:00:00	11.2455	3.58915	8.79088	1.13455	12.7708	3.69888	10.3162	1.24428
	2021-08-13 00:00:00	11.2527	3.58945	8.79814	1.13485	12.7982	3.69438	10.3436	1.23978
	2021-08-13 12:00:00	11.2608	3.60208	8.80619	1.14748	12.8253	3.69021	10.3707	1.23561
	2021-08-14 00:00:00	11.2697	3.59751	8.81513	1.14291	12.8521	3.68715	10.3975	1.23254
	2021-08-14 12:00:00	11.28	3.60843	8.82544	1.15383	12.8786	3.68291	10.424	1.22831
	2021-08-15 00:00:00	11.2907	3.60682	8.8361	1.15221	12.9049	3.67974	10.4503	1.22514
	2021-08-15 12:00:00	11.3028	3.61424	8.8482	1.15964	12.9306	3.67686	10.476	1.22225
	2021-08-16 00:00:00	11.3158	3.61785	8.8612	1.16325	12.9558	3.67356	10.5012	1.21896
	2021-08-16 12:00:00	11.3297	3.62054	8.87511	1.16594	12.9808	3.67127	10.5262	1.21667
	2021-08-17 00:00:00	11.3451	3.63143	8.8905	1.17683	13.0055	3.66848	10.5509	1.21388
	2021-08-17 12:00:00	11.361	3.62755	8.90641	1.17295	13.03	3.66601	10.5754	1.21141
	2021-08-18 00:00:00	11.3783	3.64889	8.92372	1.19429	13.0543	3.66437	10.5997	1.20977
	2021-08-18 12:00:00	11.397	3.63558	8.94235	1.18098	13.0782	3.66171	10.6236	1.20711
	2021-08-19 00:00:00	11.4163	3.65525	8.96171	1.20065	13.1015	3.65996	10.6469	1.20536
	2021-08-19 12:00:00	11.4373	3.6452	8.98268	1.1906	13.1245	3.65824	10.6699	1.20364
	2021-08-20 00:00:00	11.4594	3.66112	9.00476	1.20652	13.1473	3.65625	10.6927	1.20165
	2021-08-20 12:00:00	11.4826	3.65745	9.028	1.20285	13.1699	3.65512	10.7153	1.20052
	2021-08-21 00:00:00	11.5076	3.66733	9.05297	1.21272	13.1923	3.65328	10.7377	1.19868
	2021-08-21 12:00:00	11.5336	3.67451	9.07895	1.21991	13.2144	3.65187	10.7598	1.19727
	2021-08-22 00:00:00	11.5611	3.67394	9.10649	1.21933	13.2357	3.65097	10.7811	1.19637
	2021-08-22 12:00:00	11.5905	3.70166	9.13593	1.24706	13.2568	3.6493	10.8022	1.1947
	2021-08-23 00:00:00	11.621	3.68102	9.16636	1.22642	13.2776	3.64843	10.823	1.19383
	2021-08-23 12:00:00	11.6533	3.75479	9.19875	1.30019	13.2983	3.64736	10.8437	1.19275
	2021-08-24 00:00:00	11.6877	3.68869	9.2331	1.23409	13.3186	3.64621	10.864	1.19161
	2021-08-24 12:00:00	11.7233	3.83159	9.26874	1.37699	13.3388	3.64586	10.8842	1.19126
	2021-08-25 00:00:00	11.7612	3.69722	9.30664	1.24261	13.3581	3.64463	10.9035	1.19002
	2021-08-25 12:00:00	11.8011	3.96279	9.34653	1.50819	13.3771	3.644	10.9225	1.1894
	2021-08-26 00:00:00	11.8428	3.70854	9.38819	1.25394	13.3959	3.64367	10.9413	1.18906
	2021-08-26 12:00:00	11.887	4.53456	9.43241	2.07995	13.4144	3.6428	10.9598	1.18819
	2021-08-27 00:00:00	11.9332	5.26676	9.47859	2.81216	13.4327	3.64268	10.9781	1.18808
	2021-08-27 12:00:00	11.9818	4.25096	9.52717	1.79636	13.4507	3.64224	10.9961	1.18764
	2021-08-28 00:00:00	12.0332	3.72716	9.57859	1.27256	13.468	3.6419	11.0134	1.1873
	2021-08-28 12:00:00	12.0866	3.86529	9.63198	1.41069	13.4848	3.6423	11.0302	1.1877
	2021-08-29 00:00:00	12.1431	3.73534	9.68853	1.28074	13.5014	3.6418	11.0468	1.18719
	2021-08-29 12:00:00	12.2023	3.78626	9.7477	1.33166	13.5178	3.64198	11.0632	1.18738
	2021-08-30 00:00:00	12.2644	3.74609	9.80985	1.29149	13.5338	3.64238	11.0792	1.18777
	2021-08-30 12:00:00	12.3299	3.76374	9.87526	1.30914	13.5496	3.64236	11.095	1.18776
	2021-08-31 00:00:00	12.3982	3.75784	9.94359	1.30324	13.5648	3.64307	11.1102	1.18846
	2021-08-31 12:00:00	12.4703	3.75944	10.0157	1.30484	13.5794	3.64346	11.1248	1.18885
	2021-09-01 00:00:00	12.5454	3.77042	10.0908	1.31582	13.5938	3.64398	11.1392	1.18938
	2021-09-01 12:00:00	12.6246	3.76307	10.17	1.30847	13.6079	3.64521	11.1533	1.19061
	2021-09-02 00:00:00	12.7073	3.77733	10.2527	1.32273	13.6217	3.64563	11.1671	1.19103
	2021-09-02 12:00:00	12.794	3.77098	10.3394	1.31637	13.6352	3.6467	11.1806	1.1921
	2021-09-03 00:00:00	12.8851	3.77624	10.4304	1.32164	13.6482	3.64803	11.1936	1.19343
	2021-09-03 12:00:00	12.9798	3.78158	10.5252	1.32698	13.6606	3.64896	11.206	1.19436
	2021-09-04 00:00:00	13.0791	3.78035	10.6245	1.32575	13.6727	3.65057	11.2181	1.19597
	2021-09-04 12:00:00	13.1828	3.78369	10.7282	1.32909	13.6845	3.652	11.2298	1.1974
	2021-09-05 00:00:00	13.2911	3.78717	10.8365	1.33257	13.696	3.6535	11.2414	1.19889
	2021-09-05 12:00:00	13.4036	3.78667	10.949	1.33207	13.7072	3.65567	11.2526	1.20107
	2021-09-06 00:00:00	13.5207	3.78611	11.0661	1.33151	13.7182	3.65724	11.2635	1.20263
	2021-09-06 12:00:00	13.6423	3.78461	11.1877	1.33001	13.7282	3.65931	11.2736	1.20471
	2021-09-07 00:00:00	13.7682	3.77781	11.3136	1.32321	13.738	3.6618	11.2834	1.2072
	2021-09-07 12:00:00	13.8982	3.76138	11.4436	1.30678	13.7476	3.66378	11.293	1.20918
	2021-09-08 00:00:00	13.8696	3.74502	11.415	1.29041	13.7568	3.66643	11.3022	1.21183
	2021-09-08 12:00:00	13.8046	3.72771	11.35	1.27311	13.7659	3.66908	11.3113	1.21448
	2021-09-09 00:00:00	13.7386	3.71057	11.284	1.25597	13.7747	3.67164	11.3201	1.21704
	2021-09-09 12:00:00	13.6703	3.69701	11.2157	1.24241	13.7828	3.67485	11.3282	1.22025
	2021-09-10 00:00:00	13.6014	3.68096	11.1468	1.22636	13.7905	3.67765	11.3359	1.22305
	2021-09-10 12:00:00	13.5318	3.66587	11.0772	1.21127	13.7979	3.68075	11.3433	1.22615
	2021-09-11 00:00:00	13.4614	3.65561	11.0068	1.20101	13.8052	3.68439	11.3506	1.22979
	2021-09-11 12:00:00	13.3914	3.63845	10.9368	1.18384	13.8122	3.68738	11.3576	1.23278
	2021-09-12 00:00:00	13.321	3.63406	10.8664	1.17946	13.8191	3.69097	11.3645	1.23637
	2021-09-12 12:00:00	13.2517	3.61433	10.7971	1.15972	13.8256	3.69467	11.371	1.24006
	2021-09-13 00:00:00	13.183	3.61599	10.7284	1.16139	13.8314	3.69811	11.3768	1.24351
	2021-09-13 12:00:00	13.1157	3.59321	10.6611	1.13861	13.8371	3.70212	11.3825	1.24752
	2021-09-14 00:00:00	13.0507	3.60118	10.5961	1.14658	13.8426	3.70581	11.388	1.2512
	2021-09-14 12:00:00	12.9868	3.5749	10.5322	1.1203	13.8479	3.70964	11.3933	1.25503
	2021-09-15 00:00:00	12.9256	3.5895	10.471	1.1349	13.853	3.714	11.3984	1.2594
	2021-09-15 12:00:00	12.8674	3.55932	10.4128	1.10472	13.858	3.71763	11.4034	1.26303
	2021-09-16 00:00:00	12.8123	3.58091	10.3577	1.12631	13.8622	3.72179	11.4076	1.26719
	2021-09-16 12:00:00	12.76	3.54649	10.3054	1.09189	13.8663	3.72604	11.4117	1.27144
	2021-09-17 00:00:00	12.7112	3.57544	10.2566	1.12084	13.8701	3.72998	11.4155	1.27538
	2021-09-17 12:00:00	12.666	3.53656	10.2114	1.08196	13.8736	3.73445	11.419	1.27984
	2021-09-18 00:00:00	12.6246	3.57317	10.17	1.11857	13.8732	3.73855	11.4186	1.28394
	2021-09-18 12:00:00	12.587	3.52977	10.1324	1.07516	13.8727	3.74278	11.4181	1.28817
	2021-09-19 00:00:00	12.5534	3.57425	10.0988	1.11965	13.8714	3.74745	11.4168	1.29285
	2021-09-19 12:00:00	12.5237	3.52647	10.0691	1.07186	13.87	3.75146	11.4154	1.29686
	2021-09-20 00:00:00	12.498	3.57886	10.0434	1.12425	13.8684	3.75597	11.4138	1.30137
	2021-09-20 12:00:00	12.4757	3.52706	10.0211	1.07246	13.8667	3.76049	11.4121	1.30589
	2021-09-21 00:00:00	12.4571	3.58721	10.0025	1.1326	13.8648	3.76479	11.4102	1.31019
	2021-09-21 12:00:00	12.4423	3.53198	9.98767	1.07738	13.8624	3.76959	11.4078	1.31498
	2021-09-22 00:00:00	12.4311	3.59953	9.97654	1.14493	13.8596	3.77398	11.405	1.31937
	2021-09-22 12:00:00	12.4236	3.54162	9.96902	1.08702	13.8566	3.77858	11.402	1.32398
	2021-09-23 00:00:00	12.4195	3.61606	9.96486	1.16145	13.8534	3.78355	11.3988	1.32895
	2021-09-23 12:00:00	12.4178	3.55632	9.96316	1.10171	13.8501	3.78799	11.3955	1.33339
	2021-09-24 00:00:00	12.4193	3.63701	9.9647	1.18241	13.8466	3.79293	11.392	1.33833
	2021-09-24 12:00:00	12.424	3.57634	9.96937	1.12173	13.8423	3.79783	11.3877	1.34323
	2021-09-25 00:00:00	12.4317	3.66261	9.97705	1.20801	13.8378	3.80262	11.3832	1.34802
	2021-09-25 12:00:00	12.4411	3.60187	9.98648	1.14727	13.8332	3.80792	11.3786	1.35332
	2021-09-26 00:00:00	12.4531	3.50111	9.99847	1.04651	13.8283	3.8128	11.3737	1.3582
	2021-09-26 12:00:00	12.4676	3.63307	10.013	1.17846	13.8234	3.81798	11.3688	1.36338
	2021-09-27 00:00:00	12.4847	3.54254	10.0301	1.08794	13.818	3.82348	11.3634	1.36888
	2021-09-27 12:00:00	12.4808	3.66999	10.0262	1.21539	13.812	3.82856	11.3574	1.37396
	2021-09-28 00:00:00	12.4502	3.58674	9.99563	1.13214	13.8059	3.83416	11.3513	1.37956
	2021-09-28 12:00:00	12.4232	3.71269	9.96856	1.25809	13.7996	3.8397	11.345	1.3851
	2021-09-29 00:00:00	12.3978	3.63598	9.94316	1.18138	13.7931	3.84523	11.3385	1.39062
	2021-09-29 12:00:00	12.3744	3.76119	9.91977	1.30659	13.7864	3.85124	11.3318	1.39664
	2021-09-30 00:00:00	12.3537	3.69077	9.8991	1.23617	13.7793	3.8555	11.3247	1.4009
	2021-09-30 12:00:00	12.3337	3.55829	9.87907	1.10369	13.7716	3.8596	11.317	1.405
	2021-10-01 00:00:00	12.317	3.75125	9.86237	1.29665	13.7638	3.8641	11.3092	1.4095
	2021-10-01 12:00:00	12.3004	3.65357	9.84577	1.19897	13.7558	3.86823	11.3012	1.41362
	2021-10-02 00:00:00	12.2866	3.81746	9.83198	1.36286	13.7476	3.87283	11.293	1.41823
	2021-10-02 12:00:00	12.2738	3.73668	9.81922	1.28208	13.7393	3.87714	11.2847	1.42253
	2021-10-03 00:00:00	12.2626	3.88936	9.80803	1.43475	13.7305	3.88176	11.2759	1.42716
	2021-10-03 12:00:00	12.2534	3.82102	9.79884	1.36642	13.7212	3.88386	11.2666	1.42926
	2021-10-04 00:00:00	12.2446	3.70956	9.78995	1.25496	13.7117	3.8856	11.2571	1.431
	2021-10-04 12:00:00	12.2386	3.90891	9.78395	1.4543	13.7021	3.88718	11.2475	1.43257
	2021-10-05 00:00:00	12.2318	3.82702	9.77719	1.37242	13.6923	3.88883	11.2377	1.43422
	2021-10-05 12:00:00	12.2277	4.00111	9.77307	1.54651	13.6823	3.89087	11.2277	1.43627
	2021-10-06 00:00:00	12.2238	3.93694	9.76924	1.48234	13.672	3.89244	11.2174	1.43783
	2021-10-06 12:00:00	12.2213	3.83753	9.76674	1.38292	13.6612	3.89498	11.2066	1.44038
	2021-10-07 00:00:00	12.2203	4.04707	9.76565	1.59247	13.6502	3.89648	11.1956	1.44188
	2021-10-07 12:00:00	12.2191	3.97783	9.76451	1.52323	13.6391	3.89922	11.1845	1.44462
	2021-10-08 00:00:00	12.2204	3.85828	9.76585	1.40368	13.6278	3.90102	11.1732	1.44642
	2021-10-08 12:00:00	12.2206	4.10869	9.76604	1.65409	13.6165	3.90375	11.1619	1.44915
	2021-10-09 00:00:00	12.223	4.03772	9.76843	1.58312	13.605	3.90613	11.1504	1.45153
	2021-10-09 12:00:00	12.2256	3.90538	9.77101	1.45078	13.593	3.90888	11.1384	1.45427
	2021-10-10 00:00:00	12.2289	4.0607	9.77429	1.6061	13.5809	3.91186	11.1263	1.45726
	2021-10-10 12:00:00	12.2338	4.03634	9.77921	1.58174	13.5686	3.91466	11.114	1.46006
	2021-10-11 00:00:00	12.2378	3.74436	9.78324	1.28976	13.5563	3.91829	11.1017	1.46369
	2021-10-11 12:00:00	12.2441	3.55529	9.78947	1.10068	13.544	3.92116	11.0894	1.46656
	2021-10-12 00:00:00	12.2525	3.64126	9.79787	1.18666	13.5316	3.92536	11.077	1.47076
	2021-10-12 12:00:00	12.263	3.52595	9.8084	1.07135	13.519	3.92841	11.0644	1.47381
	2021-10-13 00:00:00	12.2756	3.46	9.82103	1.0054	13.506	3.93272	11.0514	1.47812
	2021-10-13 12:00:00	12.2903	3.41749	9.83574	0.962887	13.493	3.93645	11.0384	1.48185
	2021-10-14 00:00:00	12.3071	3.44825	9.85248	0.993652	13.4799	3.94087	11.0253	1.48627
	2021-10-14 12:00:00	12.3258	3.41076	9.87123	0.956163	13.4668	3.9453	11.0122	1.4907
	2021-10-15 00:00:00	12.3466	3.38581	9.89195	0.931213	13.4536	3.94982	10.999	1.49522
	2021-10-15 12:00:00	12.3692	3.37033	9.91461	0.91573	13.4404	3.95497	10.9858	1.50036
	2021-10-16 00:00:00	12.3938	3.38226	9.93917	0.927662	13.427	3.95959	10.9724	1.50499
	2021-10-16 12:00:00	12.4202	3.36815	9.96558	0.913545	13.4132	3.96546	10.9586	1.51086
	2021-10-17 00:00:00	12.4484	3.361	9.99383	0.906401	13.3995	3.97019	10.9449	1.51558
	2021-10-17 12:00:00	12.4785	3.36622	10.0239	0.911616	13.3856	3.97631	10.931	1.52171
	2021-10-18 00:00:00	12.5102	3.35978	10.0556	0.905174	13.3717	3.98161	10.9171	1.527
	2021-10-18 12:00:00	12.5437	3.3589	10.0891	0.904299	13.3578	3.98783	10.9032	1.53323
	2021-10-19 00:00:00	12.5789	3.35875	10.1243	0.904147	13.3438	3.99386	10.8892	1.53926
	2021-10-19 12:00:00	12.6156	3.3582	10.161	0.903602	13.3297	4.00017	10.8751	1.54557
	2021-10-20 00:00:00	12.654	3.35792	10.1994	0.903315	13.3152	4.00695	10.8606	1.55235
	2021-10-20 12:00:00	12.6939	3.35769	10.2393	0.903087	13.3007	4.01335	10.8461	1.55874
	2021-10-21 00:00:00	12.7352	3.35727	10.2806	0.90267	13.286	4.02089	10.8314	1.56629
	2021-10-21 12:00:00	12.778	3.35735	10.3234	0.902748	13.2714	4.02736	10.8168	1.57275
	2021-10-22 00:00:00	12.8222	3.35681	10.3676	0.902204	13.2566	4.03526	10.802	1.58066
	2021-10-22 12:00:00	12.8677	3.35718	10.4131	0.902574	13.2418	4.04222	10.7872	1.58762
	2021-10-23 00:00:00	12.9145	3.35651	10.4599	0.901908	13.2269	4.0502	10.7723	1.59559
	2021-10-23 12:00:00	12.9626	3.35716	10.508	0.902555	13.2119	4.05795	10.7573	1.60335
	2021-10-24 00:00:00	13.0118	3.35637	10.5572	0.901772	13.1966	4.066	10.742	1.61139
	2021-10-24 12:00:00	13.0622	3.35728	10.6076	0.902683	13.1812	4.07459	10.7266	1.61998
	2021-10-25 00:00:00	13.1136	3.35639	10.659	0.901787	13.1657	4.08269	10.7111	1.62809
	2021-10-25 12:00:00	13.1661	3.35755	10.7115	0.902948	13.1501	4.09214	10.6955	1.63754
	2021-10-26 00:00:00	13.2195	3.35654	10.7649	0.901942	13.1345	4.1003	10.6799	1.6457
	2021-10-26 12:00:00	13.2739	3.35794	10.8192	0.903339	13.1188	4.10995	10.6642	1.65535
	2021-10-27 00:00:00	13.329	3.35683	10.8744	0.902228	13.103	4.11887	10.6484	1.66426
	2021-10-27 12:00:00	13.385	3.35845	10.9304	0.903847	13.0872	4.12858	10.6326	1.67398
	2021-10-28 00:00:00	13.4417	3.35724	10.9871	0.902635	13.0713	4.13843	10.6167	1.68383
	2021-10-28 12:00:00	13.4991	3.35899	11.0445	0.904386	13.0553	4.14821	10.6007	1.69361
	2021-10-29 00:00:00	13.5571	3.35775	11.1025	0.90315	13.039	4.15903	10.5844	1.70443
	2021-10-29 12:00:00	13.6156	3.3593	11.161	0.904698	13.0227	4.16886	10.5681	1.71426
	2021-10-30 00:00:00	13.6746	3.35837	11.22	0.903763	13.0063	4.18024	10.5517	1.72564
	2021-10-30 12:00:00	13.7341	3.35972	11.2795	0.905117	12.9898	4.1906	10.5352	1.736
	2021-10-31 00:00:00	13.7939	3.35906	11.3393	0.904461	12.9733	4.20205	10.5187	1.74745
	2021-10-31 12:00:00	13.854	3.36023	11.3994	0.905628	12.9567	4.21347	10.5021	1.75886
	2021-11-01 00:00:00	13.9144	3.35983	11.4598	0.905227	12.9401	4.22498	10.4855	1.77038
	2021-11-01 12:00:00	13.9749	3.36082	11.5203	0.906214	12.9234	4.23753	10.4688	1.78292
	2021-11-02 00:00:00	14.0355	3.36065	11.5809	0.906049	12.9067	4.24912	10.4521	1.79452
	2021-11-02 12:00:00	14.0962	3.36146	11.6416	0.90686	12.8899	4.26232	10.4353	1.80771
	2021-11-03 00:00:00	14.1568	3.36151	11.7022	0.906912	12.8731	4.27454	10.4185	1.81994
	2021-11-03 12:00:00	14.2174	3.36215	11.7628	0.907551	12.8562	4.28786	10.4016	1.83326
	2021-11-04 00:00:00	14.2778	3.36241	11.8232	0.907806	12.8393	4.30136	10.3847	1.84676
	2021-11-04 12:00:00	14.3381	3.36288	11.8835	0.908278	12.8225	4.31483	10.3679	1.86023
	2021-11-05 00:00:00	14.3981	3.36333	11.9435	0.908731	12.8056	4.32973	10.351	1.87513
	2021-11-05 12:00:00	14.4579	3.36364	12.0033	0.909041	12.7887	4.34341	10.3341	1.8888
	2021-11-06 00:00:00	14.5173	3.36429	12.0627	0.909691	12.7719	4.35882	10.3173	1.90421
	2021-11-06 12:00:00	14.5764	3.36445	12.1218	0.909847	12.7551	4.37376	10.3005	1.91916
	2021-11-07 00:00:00	14.6351	3.36531	12.1805	0.910704	12.7384	4.38948	10.2838	1.93488
	2021-11-07 12:00:00	14.6934	3.36532	12.2388	0.910715	12.7218	4.40612	10.2672	1.95152
	2021-11-08 00:00:00	14.745	3.36639	12.2904	0.911793	12.7053	4.4222	10.2507	1.9676
	2021-11-08 12:00:00	14.7555	3.36627	12.3009	0.911668	12.6889	4.44013	10.2343	1.98553
	2021-11-09 00:00:00	14.7661	3.36759	12.3115	0.912984	12.6726	4.45718	10.218	2.00258
	2021-11-09 12:00:00	14.7768	3.36733	12.3222	0.912731	12.6565	4.47558	10.2019	2.02097
	2021-11-10 00:00:00	14.7866	3.3689	12.332	0.914302	12.6404	4.49461	10.1858	2.04001
	2021-11-10 12:00:00	14.7953	3.36853	12.3407	0.913927	12.6246	4.51351	10.17	2.05891
	2021-11-11 00:00:00	14.8041	3.37012	12.3495	0.915516	12.6025	4.53433	10.1479	2.07972
	2021-11-11 12:00:00	14.8131	3.36988	12.3585	0.915279	12.5795	4.55412	10.1249	2.09952
	2021-11-12 00:00:00	14.82	3.37131	12.3654	0.916712	12.5565	4.57551	10.1019	2.12091
	2021-11-12 12:00:00	14.827	3.3714	12.3724	0.916802	12.5335	4.5976	10.0789	2.143
	2021-11-13 00:00:00	14.8342	3.37269	12.3796	0.918086	12.5105	4.61958	10.0559	2.16497
	2021-11-13 12:00:00	14.8404	3.37311	12.3858	0.91851	12.4874	4.64352	10.0328	2.18892
	2021-11-14 00:00:00	14.8457	3.37425	12.3911	0.91965	12.4644	4.66672	10.0098	2.21212
	2021-11-14 12:00:00	14.8511	3.37501	12.3965	0.920412	12.4414	4.69131	9.98682	2.23671
	2021-11-15 00:00:00	14.8566	3.37601	12.402	0.921413	12.4184	4.71715	9.96381	2.26254
	2021-11-15 12:00:00	14.8602	3.37712	12.4056	0.922516	12.3954	4.74239	9.94082	2.28779
	2021-11-16 00:00:00	14.864	3.37798	12.4094	0.923382	12.3724	4.76964	9.91784	2.31504
	2021-11-16 12:00:00	14.8679	3.37943	12.4133	0.924828	12.3495	4.79701	9.89488	2.34241
	2021-11-17 00:00:00	14.8707	3.38016	12.4161	0.925563	12.3265	4.82497	9.87193	2.37037
	2021-11-17 12:00:00	14.8729	3.38195	12.4183	0.927351	12.3035	4.85492	9.84895	2.40032
	2021-11-18 00:00:00	14.8751	3.38256	12.4205	0.927959	12.2805	4.88409	9.82593	2.42949
	2021-11-18 12:00:00	14.8774	3.38469	12.4228	0.930088	12.2575	4.91481	9.80294	2.4602
	2021-11-19 00:00:00	14.8779	3.38517	12.4233	0.930571	12.2346	4.94727	9.78	2.49267
	2021-11-19 12:00:00	14.8785	3.38734	12.4239	0.93274	12.2117	4.97877	9.7571	2.52417
	2021-11-20 00:00:00	14.8793	3.388	12.4247	0.933402	12.1888	5.01228	9.73424	2.55768
	2021-11-20 12:00:00	14.879	3.39004	12.4244	0.935435	12.166	5.04713	9.71144	2.59252
	2021-11-21 00:00:00	14.8781	3.39105	12.4235	0.936449	12.1433	5.08147	9.6887	2.62687
	2021-11-21 12:00:00	14.8773	3.39295	12.4227	0.938352	12.1206	5.1178	9.66603	2.66319
	2021-11-22 00:00:00	14.8763	3.39431	12.4217	0.939713	12.098	5.15541	9.64343	2.70081
	2021-11-22 12:00:00	14.8738	3.39609	12.4192	0.941489	12.0755	5.17734	9.62092	2.72274
	2021-11-23 00:00:00	14.8714	3.39779	12.4168	0.943191	12.0531	5.19723	9.59849	2.74263
	2021-11-23 12:00:00	14.8691	3.39944	12.4145	0.944843	12.0308	5.21798	9.57617	2.76338
	2021-11-24 00:00:00	14.8657	3.40148	12.4111	0.946879	12.0086	5.23962	9.55395	2.78501
	2021-11-24 12:00:00	14.8617	3.40301	12.4071	0.948413	11.9865	5.26213	9.53186	2.80753
	2021-11-25 00:00:00	14.8577	3.40538	12.4031	0.950775	11.9645	5.28552	9.50989	2.83092
	2021-11-25 12:00:00	14.8538	3.40679	12.3992	0.952193	11.9427	5.30981	9.48807	2.8552
	2021-11-26 00:00:00	14.8481	3.40948	12.3935	0.954874	11.921	5.33498	9.46641	2.88038
	2021-11-26 12:00:00	14.8425	3.41078	12.3879	0.956179	11.8995	5.36105	9.44489	2.90645
	2021-11-27 00:00:00	14.837	3.41369	12.3824	0.959093	11.8781	5.38803	9.42354	2.93342
	2021-11-27 12:00:00	14.8307	3.41497	12.3761	0.960364	11.857	5.4159	9.40239	2.9613
	2021-11-28 00:00:00	14.8235	3.41777	12.3689	0.963168	11.8361	5.44469	9.38146	2.99009
	2021-11-28 12:00:00	14.8163	3.41934	12.3617	0.96474	11.8154	5.4744	9.36077	3.0198
	2021-11-29 00:00:00	14.8091	3.42204	12.3545	0.967435	11.7949	5.50503	9.34032	3.05043
	2021-11-29 12:00:00	14.8004	3.42283	12.3458	0.968226	11.7748	5.53659	9.32015	3.08199
	2021-11-30 00:00:00	14.7915	3.42261	12.3369	0.968008	11.7549	5.56909	9.30027	3.11448
	2021-11-30 12:00:00	14.7826	3.42306	12.328	0.968455	11.7353	5.60253	9.2807	3.14792
	2021-12-01 00:00:00	14.7733	3.42337	12.3187	0.968767	11.7161	5.63692	9.26147	3.18232
	2021-12-01 12:00:00	14.7626	3.42349	12.308	0.968893	11.6972	5.67229	9.24261	3.21768
	2021-12-02 00:00:00	14.7519	3.42429	12.2973	0.969689	11.6787	5.70863	9.22413	3.25403
	2021-12-02 12:00:00	14.7412	3.42429	12.2866	0.969693	11.6607	5.74597	9.20609	3.29137
	2021-12-03 00:00:00	14.7296	3.42475	12.275	0.970144	11.6431	5.78433	9.18851	3.32973
	2021-12-03 12:00:00	14.7171	3.42543	12.2625	0.970824	11.626	5.82372	9.17142	3.36912
	2021-12-04 00:00:00	14.7045	3.42552	12.2499	0.970915	11.6094	5.86416	9.15483	3.40956
	2021-12-04 12:00:00	14.6919	3.42629	12.2373	0.971686	11.5934	5.90569	9.13881	3.45108
	2021-12-05 00:00:00	14.6781	3.4266	12.2235	0.971994	11.578	5.94831	9.12341	3.4937
	2021-12-05 12:00:00	14.6637	3.427	12.2091	0.972403	11.5633	5.99205	9.10866	3.53745
	2021-12-06 00:00:00	14.6494	3.428	12.1947	0.973394	11.5492	6.03693	9.09462	3.58233
	2021-12-06 12:00:00	14.6349	3.42805	12.1803	0.97345	11.5359	6.08297	9.08133	3.62837
	2021-12-07 00:00:00	14.619	3.42882	12.1644	0.974222	11.5234	6.13019	9.06885	3.67559
	2021-12-07 12:00:00	14.6029	3.42947	12.1483	0.974866	11.5118	6.17861	9.05721	3.724
	2021-12-08 00:00:00	14.5868	3.42991	12.1322	0.97531	11.5011	6.22822	9.04646	3.77362
	2021-12-08 12:00:00	14.5705	3.43112	12.1159	0.976516	11.4912	6.27906	9.03657	3.82446
	2021-12-09 00:00:00	14.5528	3.43144	12.0982	0.976837	11.4822	6.33112	9.0276	3.87652
	2021-12-09 12:00:00	14.535	3.43235	12.0804	0.977743	11.4743	6.38441	9.01966	3.92981
	2021-12-10 00:00:00	14.5173	3.43346	12.0627	0.978861	11.4674	6.43894	9.01279	3.98434
	2021-12-10 12:00:00	14.4992	3.43408	12.0446	0.979482	11.4615	6.49215	9.00694	4.03755
	2021-12-11 00:00:00	14.4799	3.43553	12.0253	0.980929	11.4568	6.53456	9.00215	4.07996
	2021-12-11 12:00:00	14.4606	3.43638	12.006	0.98178	11.4532	6.57724	8.99858	4.12264
	2021-12-12 00:00:00	14.4412	3.43757	11.9866	0.982965	11.4507	6.62017	8.99607	4.16557
	2021-12-12 12:00:00	14.4214	3.43928	11.9668	0.984681	11.4494	6.66331	8.9948	4.20871
	2021-12-13 00:00:00	14.4006	3.44021	11.946	0.985612	11.4493	6.70665	8.99469	4.25205
	2021-12-13 12:00:00	14.3798	3.44204	11.9252	0.98744	11.4505	6.75012	8.99587	4.29552
	2021-12-14 00:00:00	14.3588	3.44351	11.9042	0.988908	11.4528	6.79356	8.99818	4.33896
	2021-12-14 12:00:00	14.3375	3.4451	11.8829	0.990499	11.4564	6.83703	9.00177	4.38243
	2021-12-15 00:00:00	14.3152	3.44749	11.8606	0.992886	11.4612	6.88049	9.00662	4.42589
	2021-12-15 12:00:00	14.2928	3.44885	11.8382	0.994247	11.4673	6.92391	9.01269	4.46931
	2021-12-16 00:00:00	14.2703	3.45119	11.8157	0.996586	11.4746	6.9673	9.01996	4.5127
	2021-12-16 12:00:00	14.2474	3.45332	11.7928	0.998714	11.483	7.01069	9.02839	4.55609
	2021-12-17 00:00:00	14.2236	3.45544	11.769	1.00084	11.4926	7.0542	9.03795	4.5996
	2021-12-17 12:00:00	14.1996	3.45853	11.745	1.00393	11.5032	7.09804	9.04863	4.64344
	2021-12-18 00:00:00	14.1756	3.46045	11.721	1.00585	11.515	7.1425	9.06038	4.6879
	2021-12-18 12:00:00	14.1513	3.46344	11.6967	1.00884	11.5278	7.18451	9.07316	4.72991
	2021-12-19 00:00:00	14.1259	3.46623	11.6713	1.01163	11.5414	7.22676	9.08682	4.77216
	2021-12-19 12:00:00	14.1004	3.46904	11.6458	1.01443	11.5561	7.26999	9.10146	4.81539
	2021-12-20 00:00:00	14.0748	3.47283	11.6202	1.01823	11.5714	7.3156	9.11685	4.861
	2021-12-20 12:00:00	14.049	3.47544	11.5944	1.02084	11.5877	7.3561	9.13311	4.9015
	2021-12-21 00:00:00	14.0221	3.47925	11.5675	1.02465	11.6046	7.39739	9.15	4.94279
	2021-12-21 12:00:00	13.9951	3.48267	11.5405	1.02807	11.6223	7.44349	9.16767	4.98889
	2021-12-22 00:00:00	13.9678	3.48632	11.5132	1.03171	11.6405	7.48464	9.18591	5.03004
	2021-12-22 12:00:00	13.9404	3.49076	11.4858	1.03616	11.6594	7.52412	9.20479	5.06951
	2021-12-23 00:00:00	13.9122	3.49423	11.4576	1.03963	11.6789	7.5764	9.22425	5.1218
	2021-12-23 12:00:00	13.8835	3.49907	11.4289	1.04447	11.6988	7.61011	9.24424	5.15551
	2021-12-24 00:00:00	13.8546	3.50302	11.4	1.04841	11.7194	7.6535	9.26478	5.1989
	2021-12-24 12:00:00	13.8255	3.50771	11.3709	1.05311	11.7404	7.70597	9.28581	5.25137
	2021-12-25 00:00:00	13.7961	3.51269	11.3415	1.05809	11.762	7.73308	9.30735	5.27848
	2021-12-25 12:00:00	13.7657	3.51724	11.3111	1.06264	11.784	7.81947	9.3294	5.36487
	2021-12-26 00:00:00	13.7351	3.52328	11.2805	1.06868	11.8065	7.79027	9.35187	5.33567
	2021-12-26 12:00:00	13.7043	3.52767	11.2497	1.07307	11.8295	7.7611	9.3749	5.30649
	2021-12-27 00:00:00	13.6733	3.53367	11.2187	1.07907	11.853	7.73209	9.39838	5.27749
	2021-12-27 12:00:00	13.6415	3.53902	11.1869	1.08442	11.8769	7.70344	9.42229	5.24883
	2021-12-28 00:00:00	13.6092	3.5449	11.1546	1.0903	11.9013	7.67498	9.44671	5.22038
	2021-12-28 12:00:00	13.5767	3.55131	11.1221	1.09671	11.9262	7.64605	9.47163	5.19145
	2021-12-29 00:00:00	13.5439	3.55706	11.0893	1.10246	11.9516	7.61759	9.49703	5.16299
	2021-12-29 12:00:00	13.5109	3.56454	11.0563	1.10994	11.9775	7.58982	9.52292	5.13521
	2021-12-30 00:00:00	13.4769	3.57017	11.0223	1.11556	12.0039	7.54236	9.54928	5.08776
	2021-12-30 12:00:00	13.4427	3.57775	10.9881	1.12315	12.0024	7.47988	9.54781	5.02528
	2021-12-31 00:00:00	13.4083	3.58424	10.9536	1.12964	11.9968	7.41588	9.54218	4.96128
	2021-12-31 12:00:00	13.3736	3.59176	10.919	1.13715	11.994	7.35068	9.53937	4.89608
	2022-01-01 00:00:00	13.3385	3.59933	10.8839	1.14473	11.9939	7.28469	9.53933	4.83009
	2022-01-01 12:00:00	13.3027	3.60679	10.8481	1.15219	11.9964	7.21778	9.54177	4.76318
	2022-01-02 00:00:00	13.2668	3.61551	10.8122	1.16091	12.0015	7.1503	9.5469	4.6957
	2022-01-02 12:00:00	13.2307	3.62294	10.7761	1.16834	12.0093	7.08239	9.55465	4.62778
	2022-01-03 00:00:00	13.1946	3.63288	10.74	1.17828	12.0196	7.01453	9.56497	4.55993
	2022-01-03 12:00:00	13.1579	3.64033	10.7033	1.18573	12.0324	6.94603	9.5778	4.49142
	2022-01-04 00:00:00	13.121	3.65041	10.6664	1.19581	12.0477	6.87788	9.59307	4.42327
	2022-01-04 12:00:00	13.0841	3.65913	10.6295	1.20453	12.0653	6.81012	9.61069	4.35552
	2022-01-05 00:00:00	13.0472	3.66941	10.5926	1.2148	12.0852	6.74267	9.6306	4.28807
	2022-01-05 12:00:00	13.0102	3.67951	10.5556	1.22491	12.1073	6.67521	9.6527	4.22061
	2022-01-06 00:00:00	12.973	3.69007	10.5184	1.23547	12.1311	6.60837	9.67651	4.15377
	2022-01-06 12:00:00	12.936	3.70171	10.4814	1.24711	12.1569	6.5422	9.70235	4.0876
	2022-01-07 00:00:00	12.8993	3.71264	10.4447	1.25804	12.1847	6.47676	9.73015	4.02215
	2022-01-07 12:00:00	12.8627	3.72596	10.4081	1.27136	12.2144	6.41209	9.75982	3.95749
	2022-01-08 00:00:00	12.8261	3.73734	10.3715	1.28274	12.2459	6.34827	9.79129	3.89367
	2022-01-08 12:00:00	12.7901	3.75247	10.3355	1.29787	12.2791	6.28535	9.82448	3.83075
	2022-01-09 00:00:00	12.7548	3.76444	10.3002	1.30984	12.3139	6.22339	9.85932	3.76879
	2022-01-09 12:00:00	12.7195	3.78035	10.2649	1.32574	12.3502	6.16245	9.89561	3.70785
	2022-01-10 00:00:00	12.6852	3.79424	10.2306	1.33964	12.3877	6.10261	9.93306	3.648
	2022-01-10 12:00:00	12.6519	3.81104	10.1973	1.35643	12.4265	6.04392	9.97194	3.58932
	2022-01-11 00:00:00	12.6192	3.82707	10.1646	1.37247	12.4668	5.98597	10.0122	3.53137
	2022-01-11 12:00:00	12.5881	3.84489	10.1335	1.39029	12.5083	5.92883	10.0537	3.47423
	2022-01-12 00:00:00	12.5584	3.86331	10.1038	1.40871	12.551	5.87289	10.0964	3.41828
	2022-01-12 12:00:00	12.5305	3.88232	10.0759	1.42771	12.5949	5.81822	10.1403	3.36361
	2022-01-13 00:00:00	12.5049	3.90344	10.0503	1.44883	12.6399	5.76489	10.1853	3.31028
	2022-01-13 12:00:00	12.482	3.9238	10.0274	1.46919	12.6859	5.71297	10.2313	3.25837
	2022-01-14 00:00:00	12.4624	3.94798	10.0078	1.49338	12.7325	5.66163	10.2779	3.20703
	2022-01-14 12:00:00	12.4473	3.96991	9.99267	1.51531	12.7801	5.61106	10.3255	3.15646
	2022-01-15 00:00:00	12.4373	3.99762	9.98268	1.54302	12.8285	5.56195	10.3739	3.10734
	2022-01-15 12:00:00	12.4341	4.02136	9.97945	1.56676	12.8777	5.51435	10.4231	3.05975
	2022-01-16 00:00:00	12.4399	4.05232	9.98527	1.59772	12.9277	5.46802	10.4731	3.01342
	2022-01-16 12:00:00	12.4573	4.07904	10.0027	1.62444	12.9784	5.42164	10.5238	2.96704
	2022-01-17 00:00:00	12.4917	4.11273	10.0371	1.65813	13.0299	5.37681	10.5753	2.92221
	2022-01-17 12:00:00	12.5495	4.14407	10.0949	1.68947	13.082	5.33362	10.6274	2.87902
	2022-01-18 00:00:00	12.6382	4.18092	10.1836	1.72632	13.1347	5.29131	10.6801	2.83671
	2022-01-18 12:00:00	12.7611	4.21795	10.3065	1.76335	13.1877	5.2492	10.7331	2.7946
	2022-01-19 00:00:00	12.9138	4.25849	10.4592	1.80389	13.2411	5.20875	10.7865	2.75415
	2022-01-19 12:00:00	13.0942	4.3027	10.6396	1.8481	13.2951	5.17004	10.8405	2.71544
	2022-01-20 00:00:00	13.1724	4.3476	10.7178	1.893	13.3496	5.13086	10.895	2.67626
	2022-01-20 12:00:00	13.2347	4.40122	10.7801	1.94662	13.4045	5.09311	10.9499	2.63851
	2022-01-21 00:00:00	13.2881	4.45135	10.8335	1.99675	13.4598	5.05712	11.0052	2.60252
	2022-01-21 12:00:00	13.3339	4.51575	10.8793	2.06115	13.5156	5.02122	11.061	2.56662
	2022-01-22 00:00:00	13.373	4.57454	10.9184	2.11994	13.5715	4.98611	11.1169	2.53151
	2022-01-22 12:00:00	13.406	4.64702	10.9514	2.19242	13.6129	4.95279	11.1583	2.49819
	2022-01-23 00:00:00	13.4335	4.72533	10.9789	2.27073	13.6545	4.91974	11.1999	2.46514
	2022-01-23 12:00:00	13.4559	4.77679	11.0013	2.32218	13.6961	4.88723	11.2415	2.43263
	2022-01-24 00:00:00	13.428	4.78867	10.9734	2.33406	13.7379	4.85653	11.2833	2.40193
	2022-01-24 12:00:00	13.3875	4.80044	10.9329	2.34584	13.7797	4.82594	11.325	2.37134
	2022-01-25 00:00:00	13.3487	4.81247	10.8941	2.35787	13.8215	4.79598	11.3669	2.34138
	2022-01-25 12:00:00	13.3118	4.8248	10.8572	2.3702	13.8634	4.76785	11.4088	2.31325
	2022-01-26 00:00:00	13.2769	4.83742	10.8223	2.38282	13.9053	4.73935	11.4507	2.28475
	2022-01-26 12:00:00	13.2442	4.85021	10.7896	2.39561	13.9473	4.71188	11.4927	2.25728
	2022-01-27 00:00:00	13.2141	4.86305	10.7595	2.40845	13.9893	4.68626	11.5347	2.23165
	2022-01-27 12:00:00	13.1865	4.87619	10.7319	2.42159	14.0313	4.65952	11.5767	2.20492
	2022-01-28 00:00:00	13.1618	4.88964	10.7072	2.43503	14.0734	4.63446	11.6188	2.17986
	2022-01-28 12:00:00	13.14	4.90338	10.6854	2.44877	14.1154	4.61047	11.6608	2.15587
	2022-01-29 00:00:00	13.1215	4.91738	10.6669	2.46278	14.1573	4.58595	11.7027	2.13135
	2022-01-29 12:00:00	13.1063	4.93141	10.6517	2.4768	14.1989	4.56322	11.7443	2.10861
	2022-01-30 00:00:00	13.0948	4.94573	10.6402	2.49113	14.2406	4.54043	11.786	2.08583
	2022-01-30 12:00:00	13.087	4.96035	10.6324	2.50575	14.2822	4.51812	11.8276	2.06352
	2022-01-31 00:00:00	13.0832	4.97526	10.6286	2.52066	14.3238	4.49758	11.8691	2.04297
	2022-01-31 12:00:00	13.0834	4.99044	10.6288	2.53584	14.3653	4.4757	11.9107	2.02109
	2022-02-01 00:00:00	13.0879	5.00589	10.6333	2.55129	14.4068	4.45546	11.9522	2.00086
	2022-02-01 12:00:00	13.0967	5.02146	10.6421	2.56685	14.4482	4.43568	11.9936	1.98108
	2022-02-02 00:00:00	13.1093	5.03722	10.6547	2.58262	14.4896	4.4157	12.035	1.9611
	2022-02-02 12:00:00	13.1259	5.05324	10.6713	2.59864	14.5305	4.3974	12.0759	1.9428
	2022-02-03 00:00:00	13.1469	5.06951	10.6923	2.61491	14.5712	4.37808	12.1166	1.92347
	2022-02-03 12:00:00	13.1523	5.08602	10.6977	2.63142	14.6118	4.35994	12.1572	1.90534
	2022-02-04 00:00:00	13.1201	5.10276	10.6655	2.64816	14.6523	4.3424	12.1977	1.8878
	2022-02-04 12:00:00	13.088	5.11972	10.6334	2.66512	14.6928	4.3244	12.2382	1.8698
	2022-02-05 00:00:00	13.0562	5.1369	10.6016	2.68229	14.7332	4.30802	12.2786	1.85342
	2022-02-05 12:00:00	13.0248	5.15428	10.5702	2.69968	14.7735	4.29063	12.3189	1.83603
	2022-02-06 00:00:00	12.9941	5.17187	10.5395	2.71727	14.8133	4.27433	12.3587	1.81973
	2022-02-06 12:00:00	12.9645	5.18959	10.5099	2.73499	14.8527	4.25851	12.3981	1.80391
	2022-02-07 00:00:00	12.936	5.2075	10.4814	2.7529	14.8921	4.24228	12.4375	1.78768
	2022-02-07 12:00:00	12.9087	5.22562	10.4541	2.77102	14.9313	4.22764	12.4767	1.77304
	2022-02-08 00:00:00	12.883	5.24394	10.4284	2.78933	14.9705	4.21177	12.5159	1.75717
	2022-02-08 12:00:00	12.8591	5.26245	10.4045	2.80785	15.0096	4.19716	12.555	1.74256
	2022-02-09 00:00:00	12.8368	5.28116	10.3822	2.82656	15.0485	4.18271	12.5939	1.72811
	2022-02-09 12:00:00	12.8166	5.30006	10.362	2.84546	15.0866	4.16813	12.632	1.71353
	2022-02-10 00:00:00	12.7984	5.31915	10.3438	2.86454	15.1245	4.15501	12.6699	1.70041
	2022-02-10 12:00:00	12.7538	5.33842	10.2992	2.88382	15.1624	4.14046	12.7078	1.68586
	2022-02-11 00:00:00	12.6366	5.35788	10.182	2.90327	15.2002	4.12744	12.7456	1.67284
	2022-02-11 12:00:00	12.5228	5.37751	10.0682	2.92291	15.2379	4.11408	12.7833	1.65948
	2022-02-12 00:00:00	12.4124	5.39733	9.9578	2.94273	15.2754	4.10106	12.8208	1.64646
	2022-02-12 12:00:00	12.3056	5.41733	9.85099	2.96273	15.312	4.08892	12.8574	1.63432
	2022-02-13 00:00:00	12.2026	5.43741	9.74796	2.98281	15.3485	4.0759	12.8939	1.6213
	2022-02-13 12:00:00	12.1034	5.45766	9.64876	3.00306	15.3849	4.06438	12.9303	1.60977
	2022-02-14 00:00:00	12.008	5.47806	9.55342	3.02346	15.4212	4.0519	12.9666	1.5973
	2022-02-14 12:00:00	11.9163	5.49863	9.46171	3.04403	15.4574	4.04036	13.0028	1.58576
	2022-02-15 00:00:00	11.8283	5.51935	9.37374	3.06475	15.493	4.02901	13.0384	1.57441
	2022-02-15 12:00:00	11.7442	5.54024	9.2896	3.08564	15.528	4.01745	13.0734	1.56285
	2022-02-16 00:00:00	11.6636	5.56129	9.20904	3.10668	15.5629	4.00718	13.1083	1.55258
	2022-02-16 12:00:00	11.5865	5.58242	9.13187	3.12782	15.5978	3.99563	13.1431	1.54102
	2022-02-17 00:00:00	11.5129	5.60359	9.05835	3.14899	15.6325	3.98554	13.1779	1.53093
	2022-02-17 12:00:00	11.4424	5.6249	8.9878	3.1703	15.6671	3.97484	13.2125	1.52024
	2022-02-18 00:00:00	11.3753	5.64637	8.92073	3.19177	15.7006	3.96474	13.246	1.51013
	2022-02-18 12:00:00	11.3111	5.66797	8.85647	3.21337	15.7339	3.95506	13.2793	1.50046
	2022-02-19 00:00:00	11.2499	5.68949	8.79529	3.23489	15.7672	3.94496	13.3126	1.49036
	2022-02-19 12:00:00	11.1916	5.71116	8.73697	3.25656	15.8005	3.93627	13.3459	1.48167
	2022-02-20 00:00:00	11.1358	5.73297	8.68118	3.27837	15.8337	3.92619	13.3791	1.47159
	2022-02-20 12:00:00	11.0828	5.75454	8.62822	3.29993	15.8657	3.91756	13.4111	1.46296
	2022-02-21 00:00:00	11.0322	5.65496	8.5776	3.20036	15.8975	3.90839	13.4429	1.45379
	2022-02-21 12:00:00	10.9839	5.55776	8.52932	3.10316	15.9292	3.89977	13.4746	1.44517
	2022-02-22 00:00:00	10.9381	5.46748	8.48353	3.01288	15.9609	3.89155	13.5063	1.43694
	2022-02-22 12:00:00	10.8944	5.38399	8.43982	2.92938	15.9926	3.88294	13.538	1.42834
	2022-02-23 00:00:00	10.8527	5.29955	8.39812	2.84495	16.0231	3.87562	13.5685	1.42102
	2022-02-23 12:00:00	10.8132	5.22177	8.35862	2.76717	16.0533	3.86703	13.5987	1.41243
	2022-02-24 00:00:00	10.7757	5.15069	8.32111	2.69608	16.0834	3.85988	13.6288	1.40528
	2022-02-24 12:00:00	10.7398	5.07771	8.28522	2.62311	16.1136	3.852	13.659	1.3974
	2022-02-25 00:00:00	10.7059	5.01115	8.25129	2.55655	16.1437	3.84484	13.6891	1.39024
	2022-02-25 12:00:00	10.6739	4.94954	8.21927	2.49493	16.1724	3.83779	13.7178	1.38319
	2022-02-26 00:00:00	10.6433	4.88687	8.18868	2.43227	16.2009	3.83062	13.7463	1.37602
	2022-02-26 12:00:00	10.6144	4.83038	8.15976	2.37578	16.2294	3.82435	13.7748	1.36975
	2022-02-27 00:00:00	10.5872	4.77589	8.13257	2.32128	16.2579	3.81715	13.8033	1.36255
	2022-02-27 12:00:00	10.5615	4.7225	8.10695	2.2679	16.2861	3.81134	13.8315	1.35674
	2022-02-28 00:00:00	10.5372	4.67506	8.08257	2.22046	16.3129	3.80436	13.8583	1.34976
	2022-02-28 12:00:00	10.5144	4.62581	8.0598	2.17121	16.3397	3.79847	13.8851	1.34387
	2022-03-01 00:00:00	10.4932	4.58079	8.03862	2.12619	16.3665	3.79217	13.9119	1.33757
	2022-03-01 12:00:00	10.4731	4.53882	8.01853	2.08422	16.3933	3.78618	13.9387	1.33158
	2022-03-02 00:00:00	10.4545	4.49598	7.99985	2.04138	16.4189	3.78051	13.9643	1.32591
	2022-03-02 12:00:00	10.4373	4.4585	7.98267	2.0039	16.4439	3.77439	13.9893	1.31979
	2022-03-03 00:00:00	10.4213	4.41942	7.96665	1.96482	16.4688	3.7693	14.0142	1.31469
	2022-03-03 12:00:00	10.4064	4.38358	7.95178	1.92898	16.4937	3.76303	14.0391	1.30843
	2022-03-04 00:00:00	10.3929	4.35008	7.93832	1.89548	16.5185	3.75807	14.0639	1.30346
	2022-03-04 12:00:00	10.3807	4.31572	7.92605	1.86112	16.5415	3.75205	14.0869	1.29745
	2022-03-05 00:00:00	10.3693	4.28622	7.91473	1.83162	16.5645	3.74691	14.1099	1.2923
	2022-03-05 12:00:00	10.3594	4.25407	7.90476	1.79947	16.5875	3.74141	14.1329	1.28681
	2022-03-06 00:00:00	10.3505	4.22564	7.89593	1.77104	16.6104	3.73607	14.1558	1.28147
	2022-03-06 12:00:00	10.3425	4.19792	7.88794	1.74332	16.6322	3.73107	14.1776	1.27647
	2022-03-07 00:00:00	10.3358	4.17045	7.88124	1.71585	16.6531	3.72554	14.1985	1.27094
	2022-03-07 12:00:00	10.3302	4.14664	7.87555	1.69204	16.6741	3.72102	14.2195	1.26642
	2022-03-08 00:00:00	10.3253	4.12005	7.8707	1.66545	16.6951	3.7153	14.2405	1.2607
	2022-03-08 12:00:00	10.3217	4.09765	7.86709	1.64304	16.7156	3.71084	14.261	1.25624
	2022-03-09 00:00:00	10.3189	4.07393	7.86426	1.61933	16.7345	3.70533	14.2799	1.25073
	2022-03-09 12:00:00	10.317	4.0521	7.86238	1.5975	16.7534	3.70067	14.2988	1.24607
	2022-03-10 00:00:00	10.3163	4.03163	7.8617	1.57703	16.7723	3.69563	14.3177	1.24103
	2022-03-10 12:00:00	10.3161	4.01033	7.86149	1.55573	16.7913	3.69077	14.3367	1.23617
	2022-03-11 00:00:00	10.3171	3.99277	7.86245	1.53817	16.8084	3.68619	14.3538	1.23159
	2022-03-11 12:00:00	10.3188	3.97194	7.86423	1.51734	16.8252	3.68113	14.3706	1.22653
	2022-03-12 00:00:00	10.3214	3.95478	7.86676	1.50018	16.8421	3.677	14.3875	1.2224
	2022-03-12 12:00:00	10.325	3.93662	7.87043	1.48201	16.8589	3.67175	14.4043	1.21715
	2022-03-13 00:00:00	10.3291	3.91971	7.87448	1.46511	16.8747	3.66775	14.4201	1.21315
	2022-03-13 12:00:00	10.3343	3.90405	7.87969	1.44945	16.8894	3.66263	14.4348	1.20803
	2022-03-14 00:00:00	10.3401	3.88738	7.88546	1.43278	16.9041	3.65843	14.4495	1.20383
	2022-03-14 12:00:00	10.3467	3.87401	7.89213	1.4194	16.9189	3.65375	14.4643	1.19915
	2022-03-15 00:00:00	10.3541	3.85755	7.89955	1.40295	16.9331	3.64937	14.4785	1.19477
	2022-03-15 12:00:00	10.3622	3.84434	7.90764	1.38974	16.9457	3.64513	14.4911	1.19053
	2022-03-16 00:00:00	10.3712	3.82999	7.91662	1.37539	16.9584	3.64057	14.5038	1.18597
	2022-03-16 12:00:00	10.3807	3.81683	7.9261	1.36223	16.9711	3.63677	14.5165	1.18217
	2022-03-17 00:00:00	10.3912	3.80452	7.93656	1.34991	16.9838	3.63204	14.5292	1.17744
	2022-03-17 12:00:00	10.402	3.79141	7.9474	1.33681	16.9943	3.62857	14.5397	1.17397
	2022-03-18 00:00:00	10.4138	3.78096	7.95924	1.32636	17.0048	3.6238	14.5502	1.1692
	2022-03-18 12:00:00	10.426	3.76791	7.97142	1.31331	17.0155	3.62017	14.5609	1.16557
	2022-03-19 00:00:00	10.4392	3.75778	7.98458	1.30318	17.0263	3.61586	14.5717	1.16126
	2022-03-19 12:00:00	10.4527	3.74618	7.99807	1.29158	17.035	3.6121	14.5804	1.1575
	2022-03-20 00:00:00	10.4671	3.73598	8.01248	1.28138	17.0435	3.60825	14.5889	1.15365
	2022-03-20 12:00:00	10.4819	3.72609	8.02729	1.27149	17.0521	3.60436	14.5975	1.14976
	2022-03-21 00:00:00	10.4975	3.71584	8.04288	1.26124	17.0609	3.60099	14.6063	1.14639
	2022-03-21 12:00:00	10.5136	3.70751	8.059	1.25291	17.0679	3.59699	14.6133	1.14239
	2022-03-22 00:00:00	10.5303	3.69721	8.07572	1.24261	17.0744	3.5941	14.6198	1.13949
	2022-03-22 12:00:00	10.5478	3.68958	8.09317	1.23498	17.0811	3.58999	14.6265	1.13539
	2022-03-23 00:00:00	10.5656	3.67999	8.11099	1.22539	17.0879	3.58719	14.6333	1.13259
	2022-03-23 12:00:00	10.5843	3.67222	8.12975	1.21761	17.0933	3.58337	14.6387	1.12877
	2022-03-24 00:00:00	10.6033	3.66404	8.14866	1.20944	17.0978	3.58048	14.6432	1.12588
	2022-03-24 12:00:00	10.6231	3.65613	8.16846	1.20153	17.1025	3.57713	14.6479	1.12253
	2022-03-25 00:00:00	10.6434	3.64927	8.18875	1.19467	17.1074	3.57414	14.6528	1.11954
	2022-03-25 12:00:00	10.6642	3.64122	8.20956	1.18662	17.1109	3.57124	14.6563	1.11664
	2022-03-26 00:00:00	10.6858	3.63556	8.23124	1.18095	17.1135	3.56815	14.6589	1.11355
	2022-03-26 12:00:00	10.7077	3.62737	8.25308	1.17277	17.1162	3.56569	14.6616	1.11109
	2022-03-27 00:00:00	10.7303	3.62156	8.27573	1.16696	17.1191	3.56248	14.6645	1.10788
	2022-03-27 12:00:00	10.7536	3.61447	8.29904	1.15987	17.1208	3.56043	14.6662	1.10583
	2022-03-28 00:00:00	10.7773	3.60844	8.32266	1.15384	17.1213	3.5571	14.6667	1.1025
	2022-03-28 12:00:00	10.8017	3.60243	8.34709	1.14783	17.122	3.55507	14.6674	1.10047
	2022-03-29 00:00:00	10.8267	3.59618	8.37205	1.14158	17.1229	3.55197	14.6683	1.09736
	2022-03-29 12:00:00	10.852	3.59116	8.39741	1.13656	17.1225	3.54979	14.6679	1.09519
	2022-03-30 00:00:00	10.8781	3.58469	8.42354	1.13009	17.121	3.54704	14.6663	1.09244
	2022-03-30 12:00:00	10.9048	3.58041	8.45022	1.12581	17.1196	3.5447	14.665	1.09009
	2022-03-31 00:00:00	10.9318	3.57388	8.47724	1.11928	17.1184	3.54228	14.6638	1.08768
	2022-03-31 12:00:00	10.9596	3.56932	8.505	1.11472	17.0981	3.53975	14.6435	1.08515
	2022-04-01 00:00:00	10.988	3.56371	8.53343	1.1091	17.0758	3.53766	14.6212	1.08306
	2022-04-01 12:00:00	11.0166	3.55885	8.56204	1.10425	17.0537	3.53493	14.5991	1.08033
	2022-04-02 00:00:00	11.0459	3.5541	8.59134	1.0995	17.0313	3.53314	14.5767	1.07854
	2022-04-02 12:00:00	11.0759	3.54896	8.62133	1.09436	17.0085	3.5302	14.5539	1.0756
	2022-04-03 00:00:00	11.1063	3.54501	8.65167	1.09041	16.9858	3.52857	14.5312	1.07396
	2022-04-03 12:00:00	11.137	3.5396	8.68243	1.085	16.9635	3.52553	14.5089	1.07093
	2022-04-04 00:00:00	11.1684	3.53616	8.71382	1.08156	16.9413	3.52368	14.4867	1.06908
	2022-04-04 12:00:00	11.2004	3.53073	8.74583	1.07613	16.9182	3.52093	14.4636	1.06632
	2022-04-05 00:00:00	11.2327	3.52697	8.7781	1.07237	16.8953	3.51885	14.4407	1.06425
	2022-04-05 12:00:00	11.2654	3.52234	8.81081	1.06774	16.8728	3.51637	14.4182	1.06177
	2022-04-06 00:00:00	11.2987	3.51826	8.84409	1.06366	16.8505	3.51407	14.3959	1.05947
	2022-04-06 12:00:00	11.3325	3.51439	8.87794	1.05979	16.8274	3.51186	14.3728	1.05725
	2022-04-07 00:00:00	11.3667	3.51	8.91214	1.0554	16.8044	3.50933	14.3498	1.05473
	2022-04-07 12:00:00	11.4012	3.50687	8.94661	1.05227	16.7816	3.50739	14.327	1.05279
	2022-04-08 00:00:00	11.4362	3.50218	8.9816	1.04758	16.7591	3.50463	14.3045	1.05003
	2022-04-08 12:00:00	11.4717	3.49929	9.01709	1.04469	16.7362	3.50296	14.2816	1.04836
	2022-04-09 00:00:00	11.5077	3.49478	9.05308	1.04018	16.7129	3.49997	14.2583	1.04537
	2022-04-09 12:00:00	11.5439	3.49155	9.08931	1.03695	16.69	3.49836	14.2354	1.04375
	2022-04-10 00:00:00	11.5804	3.48778	9.12583	1.03318	16.6674	3.49536	14.2128	1.04076
	2022-04-10 12:00:00	11.6174	3.48423	9.1628	1.02962	16.6444	3.49352	14.1898	1.03892
	2022-04-11 00:00:00	11.6548	3.48118	9.20021	1.02658	16.621	3.49079	14.1664	1.03619
	2022-04-11 12:00:00	11.6927	3.4773	9.23805	1.0227	16.5979	3.48873	14.1433	1.03413
	2022-04-12 00:00:00	11.7309	3.47496	9.2763	1.02036	16.5751	3.48628	14.1205	1.03167
	2022-04-12 12:00:00	11.7692	3.47077	9.31459	1.01617	16.5519	3.484	14.0973	1.0294
	2022-04-13 00:00:00	11.8079	3.46825	9.35326	1.01365	16.5283	3.48182	14.0737	1.02722
	2022-04-13 12:00:00	11.8469	3.46464	9.39231	1.01004	16.505	3.47932	14.0504	1.02472
	2022-04-14 00:00:00	11.8863	3.46178	9.43173	1.00718	16.4821	3.47743	14.0275	1.02283
	2022-04-14 12:00:00	11.9261	3.45889	9.4715	1.00429	16.4586	3.47472	14.004	1.02012
	2022-04-15 00:00:00	11.9662	3.45571	9.51161	1.00111	16.4348	3.47314	13.9802	1.01853
	2022-04-15 12:00:00	12.0065	3.45354	9.55193	0.998937	16.4113	3.47022	13.9567	1.01562
	2022-04-16 00:00:00	12.047	3.45005	9.59236	0.99545	16.3881	3.4688	13.9335	1.0142
	2022-04-16 12:00:00	12.0877	3.44816	9.63311	0.993555	16.3641	3.46583	13.9095	1.01123
	2022-04-17 00:00:00	12.1288	3.4448	9.67416	0.990201	16.34	3.46425	13.8854	1.00964
	2022-04-17 12:00:00	12.1701	3.44259	9.71551	0.987985	16.3162	3.4616	13.8616	1.007
	2022-04-18 00:00:00	12.2117	3.43997	9.75715	0.985364	16.2927	3.45986	13.8381	1.00525
	2022-04-18 12:00:00	12.2537	3.43745	9.79907	0.982844	16.2681	3.45755	13.8135	1.00295
	2022-04-19 00:00:00	12.2959	3.43554	9.84127	0.980936	16.2437	3.45566	13.7891	1.00106
	2022-04-19 12:00:00	12.3383	3.43272	9.88369	0.978122	16.2196	3.4537	13.765	0.999102
	2022-04-20 00:00:00	12.3808	3.43145	9.92616	0.976849	16.1954	3.45167	13.7408	0.997071
	2022-04-20 12:00:00	12.4235	3.42841	9.96891	0.973804	16.1704	3.45008	13.7158	0.995482
	2022-04-21 00:00:00	12.4665	3.42682	10.0119	0.972219	16.1458	3.44792	13.6912	0.993314
	2022-04-21 12:00:00	12.5098	3.42446	10.0552	0.969863	16.1215	3.44669	13.6669	0.992093
	2022-04-22 00:00:00	12.5534	3.42257	10.0988	0.967972	16.0966	3.44439	13.642	0.989783
	2022-04-22 12:00:00	12.5972	3.42087	10.1426	0.966269	16.0715	3.44353	13.6169	0.988931
	2022-04-23 00:00:00	12.6413	3.41868	10.1867	0.964074	16.0468	3.44107	13.5922	0.98647
	2022-04-23 12:00:00	12.6856	3.41759	10.231	0.962987	16.0225	3.44032	13.5679	0.985719
	2022-04-24 00:00:00	12.7302	3.41509	10.2756	0.960488	15.9971	3.43796	13.5425	0.983356
	2022-04-24 12:00:00	12.7751	3.41405	10.3205	0.959453	15.9722	3.43707	13.5176	0.982468
	2022-04-25 00:00:00	12.8199	3.41178	10.3653	0.957176	15.9477	3.43502	13.4931	0.980418
	2022-04-25 12:00:00	12.865	3.41041	10.4104	0.955811	15.9229	3.43398	13.4683	0.979376
	2022-04-26 00:00:00	12.9104	3.40871	10.4558	0.954105	15.8979	3.43223	13.4433	0.977628
	2022-04-26 12:00:00	12.9559	3.40701	10.5013	0.95241	15.8734	3.43102	13.4188	0.976418
	2022-04-27 00:00:00	13.0017	3.40585	10.5471	0.951244	15.8493	3.42956	13.3947	0.974961
	2022-04-27 12:00:00	13.0478	3.40382	10.5932	0.949219	15.8243	3.42817	13.3697	0.973563
	2022-04-28 00:00:00	13.094	3.40317	10.6394	0.948566	15.7999	3.42699	13.3453	0.97239
	2022-04-28 12:00:00	13.1405	3.40081	10.6859	0.946212	15.776	3.42539	13.3214	0.970788
	2022-04-29 00:00:00	13.1871	3.39985	10.7325	0.94525	15.7517	3.42449	13.2971	0.96989
	2022-04-29 12:00:00	13.234	3.39797	10.7794	0.943366	15.7275	3.42267	13.2729	0.968067
	2022-04-30 00:00:00	13.281	3.39665	10.8264	0.942053	15.7039	3.42204	13.2493	0.96744
	2022-04-30 12:00:00	13.3282	3.39527	10.8736	0.940667	15.6804	3.41998	13.2258	0.965381
	2022-05-01 00:00:00	13.3754	3.39361	10.9208	0.939006	15.6565	3.41962	13.2019	0.965023
	2022-05-01 12:00:00	13.4227	3.39271	10.9681	0.938104	15.6332	3.41731	13.1786	0.962713
	2022-05-02 00:00:00	13.4701	3.3907	11.0155	0.936097	15.6106	3.41699	13.156	0.962389
	2022-05-02 12:00:00	13.5177	3.39004	11.0631	0.935441	15.587	3.41465	13.1324	0.96005
	2022-05-03 00:00:00	13.5653	3.38792	11.1107	0.93332	15.5641	3.41411	13.1095	0.959511
	2022-05-03 12:00:00	13.6131	3.3869	11.1585	0.932302	15.5419	3.41199	13.0873	0.957384
	2022-05-04 00:00:00	13.661	3.38527	11.2064	0.930673	15.4972	3.41122	13.0426	0.95662
	2022-05-04 12:00:00	13.709	3.3839	11.2544	0.929297	15.4424	3.40931	12.9878	0.95471
	2022-05-05 00:00:00	13.7571	3.38276	11.3025	0.928157	15.3875	3.40831	12.9329	0.953712
	2022-05-05 12:00:00	13.8053	3.38103	11.3507	0.926428	15.3325	3.40663	12.8779	0.952024
	2022-05-06 00:00:00	13.8535	3.38037	11.3989	0.925772	15.2774	3.40539	12.8228	0.950786
	2022-05-06 12:00:00	13.9018	3.3783	11.4472	0.923695	15.2222	3.40393	12.7676	0.949327
	2022-05-07 00:00:00	13.9502	3.37752	11.4956	0.922914	15.1666	3.40244	12.712	0.94784
	2022-05-07 12:00:00	13.9986	3.3757	11.544	0.921103	15.11	3.40122	12.6554	0.946619
	2022-05-08 00:00:00	14.0467	3.37456	11.5921	0.91996	15.0535	3.39948	12.5989	0.944875
	2022-05-08 12:00:00	14.0949	3.37326	11.6403	0.918656	14.9968	3.39851	12.5422	0.943903
	2022-05-09 00:00:00	14.1431	3.37176	11.6885	0.917157	14.9402	3.39649	12.4856	0.941893
	2022-05-09 12:00:00	14.1913	3.37096	11.7367	0.91636	14.8834	3.39578	12.4288	0.941183
	2022-05-10 00:00:00	14.2394	3.36911	11.7848	0.91451	14.8267	3.3935	12.3721	0.938897
	2022-05-10 12:00:00	14.2876	3.36853	11.833	0.913924	14.7699	3.39306	12.3153	0.938462
	2022-05-11 00:00:00	14.3357	3.36663	11.8811	0.912028	14.713	3.39049	12.2584	0.935892
	2022-05-11 12:00:00	14.3838	3.36568	11.9292	0.911082	14.6561	3.39035	12.2015	0.93575
	2022-05-12 00:00:00	14.4319	3.36433	11.9773	0.909725	14.5988	3.38749	12.1442	0.932887
	2022-05-12 12:00:00	14.4799	3.36303	12.0253	0.908425	14.5409	3.38728	12.0863	0.932681
	2022-05-13 00:00:00	14.5278	3.36222	12.0732	0.907614	14.483	3.3845	12.0284	0.929895
	2022-05-13 12:00:00	14.5757	3.36057	12.1211	0.905972	14.4252	3.38409	11.9706	0.929489
	2022-05-14 00:00:00	14.6235	3.36018	12.1689	0.905574	14.3674	3.38154	11.9128	0.926936
	2022-05-14 12:00:00	14.6711	3.35834	12.2165	0.90374	14.3096	3.38093	11.855	0.926331
	2022-05-15 00:00:00	14.7184	3.3576	12.2638	0.903	14.2519	3.37864	11.7973	0.924036
	2022-05-15 12:00:00	14.7656	3.35635	12.311	0.90175	14.1943	3.37784	11.7397	0.923237
	2022-05-16 00:00:00	14.8127	3.35528	12.3581	0.900679	14.1367	3.37583	11.6821	0.921224
	2022-05-16 12:00:00	14.8597	3.35462	12.4051	0.900019	14.0793	3.37484	11.6247	0.920237
	2022-05-17 00:00:00	14.9067	3.35323	12.4521	0.898628	14.0217	3.37314	11.5671	0.918534
	2022-05-17 12:00:00	14.9535	3.35308	12.4989	0.898479	13.9638	3.37196	11.5092	0.917362
	2022-05-18 00:00:00	15.0003	3.35146	12.5457	0.896854	13.906	3.3706	11.4514	0.915994
	2022-05-18 12:00:00	15.047	3.35098	12.5924	0.896383	13.8484	3.36924	11.3938	0.914634
	2022-05-19 00:00:00	15.0936	3.34995	12.639	0.895352	13.791	3.36823	11.3364	0.913624
	2022-05-19 12:00:00	15.1402	3.34916	12.6856	0.894562	13.7338	3.36667	11.2792	0.912068
	2022-05-20 00:00:00	15.1868	3.34871	12.7322	0.894107	13.6768	3.36603	11.2222	0.911431
	2022-05-20 12:00:00	15.2332	3.3476	12.7786	0.892997	13.6201	3.36427	11.1655	0.909665
	2022-05-21 00:00:00	15.2794	3.3477	12.8248	0.893098	13.5636	3.36402	11.109	0.909414
	2022-05-21 12:00:00	15.3253	3.34627	12.8707	0.891665	13.5073	3.36202	11.0527	0.907416
	2022-05-22 00:00:00	15.3712	3.34606	12.9166	0.891457	13.4512	3.36216	10.9966	0.907561
	2022-05-22 12:00:00	15.417	3.34514	12.9624	0.890535	13.3951	3.35991	10.9405	0.905303
	2022-05-23 00:00:00	15.4627	3.34459	13.0081	0.88999	13.3389	3.36046	10.8843	0.905855
	2022-05-23 12:00:00	15.5084	3.34418	13.0538	0.889583	13.283	3.35791	10.8284	0.903308
	2022-05-24 00:00:00	15.554	3.3433	13.0994	0.888695	13.2274	3.35888	10.7728	0.904278
	2022-05-24 12:00:00	15.5995	3.34338	13.1449	0.888782	13.172	3.35601	10.7174	0.901408
	2022-05-25 00:00:00	15.645	3.34215	13.1904	0.887549	13.1169	3.35741	10.6623	0.90281
	2022-05-25 12:00:00	15.6904	3.34214	13.2358	0.887536	13.0621	3.35418	10.6075	0.899581
	2022-05-26 00:00:00	15.7357	3.34113	13.2811	0.886529	13.0075	3.35561	10.5529	0.901011
	2022-05-26 12:00:00	15.7807	3.34076	13.3261	0.886159	12.9533	3.35241	10.4987	0.89781
	2022-05-27 00:00:00	15.8251	3.34022	13.3705	0.885621	12.8993	3.3537	10.4447	0.899103
	2022-05-27 12:00:00	15.8695	3.33949	13.4149	0.884891	12.8455	3.35068	10.3909	0.896076
	2022-05-28 00:00:00	15.9137	3.33941	13.4591	0.884811	12.7921	3.35182	10.3375	0.897217
	2022-05-28 12:00:00	15.9577	3.33832	13.5031	0.883719	12.739	3.34897	10.2844	0.894364
	2022-05-29 00:00:00	16.0017	3.33845	13.5471	0.883846	12.6862	3.34994	10.2316	0.895339
	2022-05-29 12:00:00	16.0454	3.33724	13.5908	0.882634	12.6334	3.34727	10.1788	0.892664
	2022-05-30 00:00:00	16.089	3.33699	13.6344	0.882391	12.5809	3.34806	10.1263	0.893456
	2022-05-30 12:00:00	16.0747	3.33623	13.6201	0.881631	12.5288	3.34557	10.0742	0.890964
	2022-05-31 00:00:00	16.0214	3.33562	13.5668	0.881016	12.4771	3.34616	10.0225	0.891558
	2022-05-31 12:00:00	15.9682	3.33531	13.5136	0.880707	12.4258	3.34386	9.9712	0.889258
	2022-06-01 00:00:00	15.9151	3.33432	13.4605	0.879721	12.3749	3.34424	9.92028	0.889636
	2022-06-01 12:00:00	15.8622	3.33446	13.4076	0.879862	12.3244	3.34214	9.86977	0.887541
	2022-06-02 00:00:00	15.8094	3.33311	13.3548	0.878504	12.2652	3.34229	9.81061	0.887685
	2022-06-02 12:00:00	15.7564	3.33296	13.3018	0.878359	12.192	3.34041	9.73744	0.885813
	2022-06-03 00:00:00	15.7033	3.33197	13.2487	0.877369	12.1186	3.3403	9.66399	0.885702
	2022-06-03 12:00:00	15.6504	3.33145	13.1958	0.876848	12.0443	3.33867	9.58974	0.884073
	2022-06-04 00:00:00	15.5976	3.33092	13.143	0.876322	11.9695	3.33829	9.51489	0.883684
	2022-06-04 12:00:00	15.5451	3.33002	13.0905	0.875423	11.8944	3.33693	9.43978	0.882325
	2022-06-05 00:00:00	15.4927	3.32997	13.0381	0.875368	11.819	3.33623	9.36441	0.881632
	2022-06-05 12:00:00	15.4406	3.32869	12.986	0.874093	11.7433	3.33518	9.28872	0.880574
	2022-06-06 00:00:00	15.3887	3.32864	12.9341	0.874035	11.6667	3.33415	9.21205	0.879546
	2022-06-06 12:00:00	15.3368	3.32747	12.8822	0.872865	11.5898	3.33343	9.13515	0.878829
	2022-06-07 00:00:00	15.2847	3.32703	12.8301	0.872428	11.5126	3.33203	9.05802	0.877429
	2022-06-07 12:00:00	15.2328	3.32635	12.7782	0.871752	11.4353	3.3317	8.98065	0.8771
	2022-06-08 00:00:00	15.1812	3.32554	12.7266	0.870935	11.3572	3.32989	8.90265	0.875285
	2022-06-08 12:00:00	15.1299	3.32537	12.6753	0.870765	11.2787	3.33001	8.82415	0.875404
	2022-06-09 00:00:00	15.0788	3.32417	12.6242	0.869573	11.2001	3.32772	8.74546	0.873121
	2022-06-09 12:00:00	15.028	3.32421	12.5734	0.869607	11.1212	3.32836	8.6666	0.873762
	2022-06-10 00:00:00	14.9775	3.32296	12.5229	0.868358	11.0421	3.32555	8.58746	0.870949
	2022-06-10 12:00:00	14.9267	3.32262	12.4721	0.868019	10.9622	3.32681	8.50764	0.872204
	2022-06-11 00:00:00	14.876	3.32191	12.4214	0.867313	10.8823	3.32338	8.42772	0.868782
	2022-06-11 12:00:00	14.8256	3.32121	12.371	0.866608	10.8023	3.32537	8.34771	0.87077
	2022-06-12 00:00:00	14.7754	3.32106	12.3208	0.866463	10.7222	3.32125	8.26763	0.866644
	2022-06-12 12:00:00	14.7255	3.32	12.2709	0.865399	10.6415	3.32411	8.18692	0.869513
	2022-06-13 00:00:00	14.6759	3.32019	12.2213	0.865584	10.5608	3.31916	8.10625	0.86456
	2022-06-13 12:00:00	14.6265	3.31902	12.1719	0.864419	10.4803	3.3231	8.02565	0.8685
	2022-06-14 00:00:00	14.5768	3.31886	12.1222	0.864257	10.3996	3.31716	7.94498	0.86256
	2022-06-14 12:00:00	14.5273	3.31829	12.0727	0.863688	10.3186	3.32242	7.86404	0.867817
	2022-06-15 00:00:00	14.4779	3.31779	12.0233	0.863186	10.238	3.31527	7.78337	0.860673
	2022-06-15 12:00:00	14.4288	3.31782	11.9742	0.86322	10.1576	3.32217	7.70295	0.867566
	2022-06-16 00:00:00	14.3799	3.31698	11.9253	0.862377	10.0769	3.31352	7.62231	0.858921
	2022-06-16 12:00:00	14.3312	3.31742	11.8766	0.862817	9.99675	3.32248	7.54215	0.867877
	2022-06-17 00:00:00	14.2826	3.31643	11.828	0.861828	9.9169	3.31192	7.4623	0.85732
	2022-06-17 12:00:00	14.2337	3.31653	11.7791	0.861928	9.83727	3.32353	7.38266	0.868925
	2022-06-18 00:00:00	14.185	3.31612	11.7304	0.861521	9.75836	3.31047	7.30376	0.855872
	2022-06-18 12:00:00	14.1367	3.31588	11.6821	0.861274	9.67965	3.33936	7.22504	0.884763
	2022-06-19 00:00:00	14.0886	3.31603	11.634	0.861433	9.60185	3.40649	7.14725	0.95189
	2022-06-19 12:00:00	14.0408	3.31543	11.5862	0.860829	9.52459	3.50784	7.06999	1.05324
	2022-06-20 00:00:00	13.993	3.31614	11.5384	0.861538	9.44819	3.63927	6.99359	1.18467
	2022-06-20 12:00:00	13.9452	3.31517	11.4906	0.860569	9.37286	3.79664	6.91826	1.34204
	2022-06-21 00:00:00	13.8976	3.31552	11.443	0.860917	9.29862	3.88077	6.84402	1.42617
	2022-06-21 12:00:00	13.8504	3.31507	11.3958	0.86047	9.2254	3.85182	6.7708	1.39721
	2022-06-22 00:00:00	13.8036	3.31505	11.349	0.860449	9.15356	3.90147	6.69896	1.44687
	2022-06-22 12:00:00	13.7571	3.31511	11.3025	0.860511	9.08313	3.86364	6.62853	1.40904
	2022-06-23 00:00:00	13.7105	3.31472	11.2559	0.860114	9.01421	3.92779	6.55961	1.47319
	2022-06-23 12:00:00	13.6641	3.31528	11.2095	0.860676	8.94721	3.8761	6.49261	1.4215
	2022-06-24 00:00:00	13.6182	3.3145	11.1636	0.859895	8.88197	3.96401	6.42737	1.50941
	2022-06-24 12:00:00	13.5727	3.31508	11.1181	0.860474	8.81892	3.88924	6.36431	1.43464
	2022-06-25 00:00:00	13.5277	3.31438	11.0731	0.859783	8.75802	4.02023	6.30342	1.56563
	2022-06-25 12:00:00	13.4826	3.31458	11.028	0.859981	8.69952	3.90312	6.24492	1.44852
	2022-06-26 00:00:00	13.4377	3.31437	10.9831	0.859766	8.64401	4.12512	6.18941	1.67052
	2022-06-26 12:00:00	13.3934	3.31418	10.9388	0.859579	8.59161	3.91809	6.13701	1.46349
	2022-06-27 00:00:00	13.3496	3.31444	10.895	0.859839	8.54323	4.38856	6.08862	1.93395
	2022-06-27 12:00:00	13.3062	3.31386	10.8516	0.859261	8.50191	3.93722	6.04731	1.48262
	2022-06-28 00:00:00	13.2627	3.3146	10.8081	0.859997	8.47532	5.56096	6.02072	3.10636
	2022-06-28 12:00:00	13.2197	3.31362	10.7651	0.859023	8.49781	4.40729	6.04321	1.95269
	2022-06-29 00:00:00	13.1772	3.31407	10.7226	0.859469	8.55154	5.35398	6.09693	2.89938
	2022-06-29 12:00:00	13.1353	3.31347	10.6807	0.858865	8.60863	3.96706	6.15402	1.51246
	2022-06-30 00:00:00	13.0936	3.31352	10.639	0.858923	8.66465	4.42923	6.21005	1.97463
	2022-06-30 12:00:00	13.052	3.31339	10.5974	0.858787	8.71848	3.98112	6.26388	1.52652
	2022-07-01 00:00:00	13.011	3.31305	10.5564	0.858453	8.77111	4.21071	6.31651	1.7561
	2022-07-01 12:00:00	12.9706	3.3134	10.516	0.858794	8.82338	3.99794	6.36877	1.54334
	2022-07-02 00:00:00	12.9307	3.31267	10.4761	0.858064	8.87521	4.13667	6.42061	1.68206
	2022-07-02 12:00:00	12.8907	3.31342	10.4361	0.858814	8.92657	4.01575	6.47197	1.56115
	2022-07-03 00:00:00	12.8513	3.31236	10.3967	0.857761	8.97819	4.11025	6.52359	1.65565
	2022-07-03 12:00:00	12.8126	3.31273	10.358	0.858129	9.03025	4.03431	6.57564	1.5797
	2022-07-04 00:00:00	12.7743	3.31216	10.3197	0.857555	9.08297	4.10422	6.62837	1.64962
	2022-07-04 12:00:00	12.736	3.31214	10.2814	0.857537	9.13647	4.05355	6.68187	1.59895
	2022-07-05 00:00:00	12.6983	3.31206	10.2437	0.857456	9.19096	4.10855	6.73636	1.65395
	2022-07-05 12:00:00	12.6614	3.31165	10.2068	0.857051	9.24698	4.07347	6.79237	1.61886
	2022-07-06 00:00:00	12.6247	3.31208	10.1701	0.85748	9.3049	4.11887	6.8503	1.66427
	2022-07-06 12:00:00	12.5881	3.31129	10.1335	0.856685	9.36518	4.09406	6.91058	1.63945
	2022-07-07 00:00:00	12.5523	3.31207	10.0977	0.857466	9.4284	4.13303	6.97379	1.67842
	2022-07-07 12:00:00	12.5171	3.31106	10.0625	0.85646	9.49531	4.11533	7.04071	1.66073
	2022-07-08 00:00:00	12.4819	3.31148	10.0272	0.856876	9.56701	4.14987	7.1124	1.69526
	2022-07-08 12:00:00	12.4471	3.311	9.99253	0.856397	9.64497	4.1373	7.19037	1.68269
	2022-07-09 00:00:00	12.4131	3.31105	9.95852	0.856451	9.73098	4.16726	7.27638	1.71266
	2022-07-09 12:00:00	12.3794	3.31113	9.92484	0.856524	9.82658	4.15999	7.37198	1.70539
	2022-07-10 00:00:00	12.3459	3.31082	9.89126	0.85622	9.92999	4.18642	7.47539	1.73182
	2022-07-10 12:00:00	12.313	3.31147	9.85838	0.856871	9.99497	4.18345	7.54037	1.72884
	2022-07-11 00:00:00	12.2807	3.31082	9.82614	0.856214	10.0538	4.2072	7.59924	1.7526
	2022-07-11 12:00:00	12.2483	3.31187	9.79366	0.857267	10.1121	4.20774	7.65745	1.75313
	2022-07-12 00:00:00	12.2165	3.31106	9.76189	0.856463	10.1695	4.22943	7.71489	1.77483
	2022-07-12 12:00:00	12.1854	3.31181	9.73083	0.857204	10.2263	4.23295	7.7717	1.77835
	2022-07-13 00:00:00	12.1542	3.31159	9.69956	0.856991	10.2823	4.25305	7.82767	1.79845
	2022-07-13 12:00:00	12.1235	3.31202	9.66889	0.857423	10.3378	4.2592	7.88322	1.80459
	2022-07-14 00:00:00	12.0935	3.31241	9.63894	0.857812	10.3923	4.27806	7.93773	1.82346
	2022-07-14 12:00:00	12.0634	3.31254	9.60884	0.857934	10.4464	4.28661	7.99184	1.83201
	2022-07-15 00:00:00	12.0339	3.31353	9.5793	0.858928	10.4999	4.30451	8.04529	1.84991
	2022-07-15 12:00:00	12.0051	3.31333	9.5505	0.858732	10.5526	4.31531	8.09796	1.86071
	2022-07-16 00:00:00	11.9761	3.31493	9.52153	0.860326	10.6048	4.33247	8.15021	1.87787
	2022-07-16 12:00:00	11.9478	3.3144	9.4932	0.8598	10.6565	4.34541	8.20191	1.89081
	2022-07-17 00:00:00	11.9202	3.31581	9.46565	0.861204	10.7074	4.362	8.25276	1.9074
	2022-07-17 12:00:00	11.8924	3.31572	9.43782	0.861114	10.7578	4.377	8.30317	1.9224
	2022-07-18 00:00:00	11.8654	3.31683	9.41084	0.862227	10.8077	4.39314	8.35313	1.93854
	2022-07-18 12:00:00	11.839	3.31725	9.38441	0.86265	10.8572	4.41014	8.40262	1.95554
	2022-07-19 00:00:00	11.8126	3.31806	9.35803	0.86346	10.9059	4.42592	8.45125	1.97132
	2022-07-19 12:00:00	11.7871	3.31898	9.33254	0.864382	10.954	4.42712	8.49943	1.97252
	2022-07-20 00:00:00	11.7619	3.31948	9.30729	0.864882	11.0017	4.39325	8.54714	1.93865
	2022-07-20 12:00:00	11.7371	3.32089	9.28248	0.866291	11.049	4.36022	8.59438	1.90562
	2022-07-21 00:00:00	11.7132	3.32108	9.25864	0.866474	11.0958	4.32983	8.64116	1.87523
	2022-07-21 12:00:00	11.6892	3.32296	9.23459	0.868361	11.1421	4.29968	8.68745	1.84508
	2022-07-22 00:00:00	11.6661	3.32282	9.21152	0.86822	11.1879	4.27049	8.73327	1.81589
	2022-07-22 12:00:00	11.6435	3.32493	9.1889	0.870327	11.233	4.24379	8.77841	1.78919
	2022-07-23 00:00:00	11.6212	3.32471	9.16664	0.87011	11.2777	4.21678	8.82309	1.76218
	2022-07-23 12:00:00	11.6	3.32657	9.14544	0.871968	11.3219	4.19106	8.86732	1.73646
	2022-07-24 00:00:00	11.5786	3.32674	9.12405	0.872135	11.3657	4.16768	8.91109	1.71308
	2022-07-24 12:00:00	11.5583	3.32835	9.10374	0.873748	11.409	4.14333	8.9544	1.68873
	2022-07-25 00:00:00	11.5384	3.33237	9.08376	0.877772	11.4519	4.12075	8.99727	1.66615
	2022-07-25 12:00:00	11.519	3.3388	9.06439	0.884197	11.4943	4.10011	9.03968	1.64551
	2022-07-26 00:00:00	11.5004	3.34761	9.04582	0.893006	11.5362	4.07827	9.08164	1.62367
	2022-07-26 12:00:00	11.482	3.35878	9.02744	0.904176	11.5778	4.05853	9.12316	1.60393
	2022-07-27 00:00:00	11.4648	3.37228	9.01022	0.91768	11.6188	4.03986	9.16424	1.58526
	2022-07-27 12:00:00	11.4475	3.38809	8.9929	0.933486	11.6595	4.02072	9.20488	1.56612
	2022-07-28 00:00:00	11.4314	3.40616	8.97675	0.951555	11.6997	4.00356	9.24509	1.54896
	2022-07-28 12:00:00	11.4154	3.42645	8.96083	0.971846	11.7395	3.98656	9.28487	1.53196
	2022-07-29 00:00:00	11.4004	3.44891	8.94578	0.994309	11.7788	3.96988	9.32422	1.51528
	2022-07-29 12:00:00	11.3858	3.4735	8.93124	1.01889	11.8178	3.95507	9.36316	1.50047
	2022-07-30 00:00:00	11.3719	3.4978	8.91734	1.0432	11.8563	3.93952	9.40169	1.48492
	2022-07-30 12:00:00	11.3588	3.49911	8.90418	1.04451	11.8944	3.92509	9.43982	1.47048
	2022-07-31 00:00:00	11.3461	3.50262	8.89147	1.04802	11.9321	3.91221	9.47754	1.45761
	2022-07-31 12:00:00	11.3343	3.50591	8.87967	1.0513	11.9694	3.89812	9.51484	1.44352
	2022-08-01 00:00:00	11.3228	3.50795	8.86819	1.05335	12.0062	3.88574	9.55157	1.43113
	2022-08-01 12:00:00	11.3123	3.51352	8.85774	1.05892	12.0425	3.87392	9.5879	1.41932
	2022-08-02 00:00:00	11.3021	3.51387	8.84754	1.05927	12.0785	3.8618	9.62385	1.4072
	2022-08-02 12:00:00	11.293	3.51936	8.83843	1.06476	12.114	3.85129	9.65941	1.39669
	2022-08-03 00:00:00	11.2841	3.52048	8.82954	1.06588	12.1492	3.84038	9.69461	1.38578
	2022-08-03 12:00:00	11.2764	3.5244	8.82175	1.0698	12.184	3.83005	9.72944	1.37545
	2022-08-04 00:00:00	11.2688	3.52791	8.81421	1.07331	12.2185	3.82125	9.76391	1.36665
	2022-08-04 12:00:00	11.2623	3.52998	8.80774	1.07538	12.2526	3.8111	9.79805	1.3565
	2022-08-05 00:00:00	11.2562	3.53632	8.80159	1.08172	12.2864	3.8024	9.83185	1.3478
	2022-08-05 12:00:00	11.251	3.53621	8.79642	1.08161	12.3199	3.79424	9.86532	1.33964
	2022-08-06 00:00:00	11.2463	3.54257	8.7917	1.08796	12.3529	3.78561	9.89829	1.33101
	2022-08-06 12:00:00	11.2424	3.54323	8.78782	1.08863	12.3854	3.77837	9.93075	1.32376
	2022-08-07 00:00:00	11.2392	3.54763	8.78457	1.09303	12.4175	3.77068	9.9629	1.31608
	2022-08-07 12:00:00	11.2366	3.55124	8.78197	1.09664	12.4494	3.76343	9.99475	1.30883
	2022-08-08 00:00:00	11.2348	3.5533	8.78024	1.0987	12.4809	3.75742	10.0263	1.30282
	2022-08-08 12:00:00	11.2335	3.56049	8.77892	1.10589	12.5122	3.75013	10.0576	1.29553
	2022-08-09 00:00:00	11.2334	3.55972	8.77875	1.10512	12.5432	3.74409	10.0886	1.28949
	2022-08-09 12:00:00	11.2333	3.56754	8.77872	1.11294	12.574	3.73827	10.1194	1.28367
	2022-08-10 00:00:00	11.2346	3.56713	8.78	1.11252	12.6042	3.73211	10.1496	1.2775
	2022-08-10 12:00:00	11.2361	3.57257	8.78148	1.11797	12.6339	3.72711	10.1793	1.27251
	2022-08-11 00:00:00	11.2387	3.5758	8.78408	1.1212	12.6634	3.72137	10.2088	1.26677
	2022-08-11 12:00:00	11.2419	3.57832	8.78734	1.12372	12.6926	3.71618	10.238	1.26157
	2022-08-12 00:00:00	11.2459	3.58615	8.79132	1.13155	12.7216	3.71173	10.267	1.25713
	2022-08-12 12:00:00	11.2511	3.58501	8.79646	1.13041	12.7504	3.70633	10.2958	1.25173
	2022-08-13 00:00:00	11.2565	3.5961	8.80192	1.1415	12.7788	3.702	10.3242	1.24739
	2022-08-13 12:00:00	11.2634	3.59291	8.80875	1.13831	12.8068	3.69749	10.3522	1.24288
	2022-08-14 00:00:00	11.2707	3.60131	8.81612	1.1467	12.8342	3.69291	10.3796	1.23831
	2022-08-14 12:00:00	11.2792	3.60239	8.82458	1.14779	12.8613	3.68936	10.4067	1.23476
	2022-08-15 00:00:00	11.2888	3.60726	8.8342	1.15265	12.8882	3.68479	10.4336	1.23019
	2022-08-15 12:00:00	11.299	3.61398	8.8444	1.15938	12.9148	3.681	10.4602	1.2264
	2022-08-16 00:00:00	11.3107	3.61412	8.8561	1.15952	12.9411	3.6776	10.4865	1.223
	2022-08-16 12:00:00	11.3231	3.62847	8.86854	1.17387	12.9672	3.6736	10.5126	1.219
	2022-08-17 00:00:00	11.3368	3.62214	8.88217	1.16753	12.9924	3.67057	10.5378	1.21597
	2022-08-17 12:00:00	11.3519	3.63909	8.89728	1.18449	13.0173	3.66715	10.5627	1.21255
	2022-08-18 00:00:00	11.3676	3.63168	8.91299	1.17707	13.042	3.66392	10.5874	1.20932
	2022-08-18 12:00:00	11.3849	3.64529	8.93034	1.19069	13.0663	3.66163	10.6117	1.20703
	2022-08-19 00:00:00	11.4035	3.64337	8.94891	1.18877	13.0904	3.65824	10.6358	1.20364
	2022-08-19 12:00:00	11.4232	3.65199	8.96855	1.19739	13.1142	3.65575	10.6596	1.20115
	2022-08-20 00:00:00	11.4446	3.65838	8.98995	1.20378	13.1374	3.65351	10.6828	1.1989
	2022-08-20 12:00:00	11.467	3.65924	9.01239	1.20464	13.16	3.65085	10.7054	1.19625
	2022-08-21 00:00:00	11.4909	3.67903	9.03634	1.22442	13.1823	3.6491	10.7277	1.1945
	2022-08-21 12:00:00	11.5168	3.66712	9.06217	1.21252	13.2043	3.64691	10.7497	1.19231
	2022-08-22 00:00:00	11.5435	3.71053	9.08893	1.25592	13.2261	3.64499	10.7715	1.19039
	2022-08-22 12:00:00	11.5722	3.67578	9.11761	1.22118	13.2476	3.64391	10.793	1.18931
	2022-08-23 00:00:00	11.6028	3.73488	9.14818	1.28028	13.2687	3.64185	10.8141	1.18725
	2022-08-23 12:00:00	11.6345	3.68566	9.17995	1.23106	13.289	3.64064	10.8344	1.18604
	2022-08-24 00:00:00	11.6685	3.75954	9.21388	1.30494	13.309	3.63965	10.8544	1.18505
	2022-08-24 12:00:00	11.7043	3.69812	9.24967	1.24352	13.3287	3.6383	10.8741	1.1837
	2022-08-25 00:00:00	11.7417	3.8053	9.28708	1.3507	13.3482	3.63779	10.8936	1.18319
	2022-08-25 12:00:00	11.7815	3.72032	9.32688	1.26572	13.3674	3.63692	10.9128	1.18231
	2022-08-26 00:00:00	11.8231	3.93373	9.36853	1.47913	13.3863	3.63626	10.9317	1.18166
	2022-08-26 12:00:00	11.8669	3.87897	9.41228	1.42437	13.4044	3.63643	10.9498	1.18182
	2022-08-27 00:00:00	11.9133	4.88287	9.45869	2.42826	13.4221	3.63569	10.9675	1.18109
	2022-08-27 12:00:00	11.9615	3.92573	9.50689	1.47112	13.4395	3.63572	10.9849	1.18112
	2022-08-28 00:00:00	12.0124	4.20145	9.55781	1.74685	13.4567	3.63604	11.0021	1.18144
	2022-08-28 12:00:00	12.066	3.7527	9.6114	1.2981	13.4736	3.63595	11.019	1.18135
	2022-08-29 00:00:00	12.1219	3.90152	9.66726	1.44692	13.4903	3.63664	11.0357	1.18204
	2022-08-29 12:00:00	12.181	3.75016	9.72636	1.29556	13.5063	3.6371	11.0517	1.1825
	2022-08-30 00:00:00	12.2424	3.81879	9.78783	1.36419	13.5218	3.63767	11.0672	1.18307
	2022-08-30 12:00:00	12.3072	3.75825	9.85261	1.30365	13.537	3.63899	11.0824	1.18439
	2022-08-31 00:00:00	12.375	3.79027	9.92036	1.33567	13.5521	3.63957	11.0975	1.18497
	2022-08-31 12:00:00	12.446	3.76908	9.99138	1.31448	13.5669	3.64076	11.1123	1.18616
	2022-09-01 00:00:00	12.5204	3.78167	10.0658	1.32706	13.5814	3.6423	11.1268	1.1877
	2022-09-01 12:00:00	12.5983	3.78119	10.1437	1.32659	13.5955	3.64335	11.1409	1.18875
	2022-09-02 00:00:00	12.6797	3.78226	10.2251	1.32765	13.6089	3.64512	11.1543	1.19052
	2022-09-02 12:00:00	12.7651	3.79416	10.3105	1.33956	13.6222	3.64672	11.1676	1.19212
	2022-09-03 00:00:00	12.854	3.78783	10.3994	1.33323	13.6352	3.64832	11.1806	1.19372
	2022-09-03 12:00:00	12.9472	3.79378	10.4926	1.33918	13.6481	3.6506	11.1935	1.196
	2022-09-04 00:00:00	13.0445	3.79648	10.5899	1.34188	13.6607	3.65221	11.2061	1.19761
	2022-09-04 12:00:00	13.1457	3.79604	10.691	1.34144	13.673	3.6543	11.2184	1.1997
	2022-09-05 00:00:00	13.2512	3.79852	10.7966	1.34392	13.6847	3.65671	11.2301	1.20211
	2022-09-05 12:00:00	13.3612	3.80052	10.9066	1.34591	13.6961	3.65859	11.2415	1.20399
	2022-09-06 00:00:00	13.4754	3.79991	11.0208	1.3453	13.7074	3.66109	11.2528	1.20649
	2022-09-06 12:00:00	13.5939	3.79812	11.1393	1.34352	13.7185	3.66339	11.2639	1.20879
	2022-09-07 00:00:00	13.7167	3.79329	11.2621	1.33869	13.7294	3.66565	11.2748	1.21105
	2022-09-07 12:00:00	13.8436	3.77721	11.389	1.32261	13.7401	3.6685	11.2855	1.2139
	2022-09-08 00:00:00	13.8989	3.75898	11.4442	1.30438	13.75	3.67063	11.2954	1.21603
	2022-09-08 12:00:00	13.8335	3.74156	11.3789	1.28696	13.7598	3.6732	11.3052	1.2186
	2022-09-09 00:00:00	13.7669	3.72584	11.3123	1.27124	13.7693	3.67598	11.3147	1.22138
	2022-09-09 12:00:00	13.6981	3.70771	11.2435	1.25311	13.7787	3.67828	11.3241	1.22368
	2022-09-10 00:00:00	13.6287	3.69334	11.1741	1.23874	13.7878	3.68115	11.3332	1.22655
	2022-09-10 12:00:00	13.5586	3.67865	11.104	1.22405	13.7968	3.68371	11.3422	1.22911
	2022-09-11 00:00:00	13.4875	3.66284	11.0329	1.20824	13.8051	3.68631	11.3505	1.23171
	2022-09-11 12:00:00	13.4171	3.65384	10.9625	1.19924	13.813	3.68946	11.3584	1.23486
	2022-09-12 00:00:00	13.346	3.63606	10.8914	1.18146	13.8207	3.69184	11.3661	1.23724
	2022-09-12 12:00:00	13.2764	3.63287	10.8218	1.17827	13.8281	3.69475	11.3735	1.24015
	2022-09-13 00:00:00	13.2068	3.61259	10.7522	1.15799	13.8353	3.69778	11.3807	1.24318
	2022-09-13 12:00:00	13.1392	3.61545	10.6846	1.16085	13.8423	3.70048	11.3877	1.24587
	2022-09-14 00:00:00	13.0731	3.59214	10.6185	1.13754	13.8488	3.70373	11.3942	1.24913
	2022-09-14 12:00:00	13.0088	3.60137	10.5542	1.14677	13.8546	3.70666	11.4	1.25206
	2022-09-15 00:00:00	12.9473	3.57454	10.4927	1.11993	13.8602	3.70973	11.4056	1.25513
	2022-09-15 12:00:00	12.8887	3.59053	10.4341	1.13593	13.8655	3.71335	11.4109	1.25875
	2022-09-16 00:00:00	12.8323	3.5597	10.3777	1.1051	13.8706	3.71626	11.416	1.26166
	2022-09-16 12:00:00	12.7794	3.5829	10.3248	1.12829	13.8754	3.71973	11.4208	1.26513
	2022-09-17 00:00:00	12.7301	3.5477	10.2755	1.0931	13.8779	3.72334	11.4232	1.26874
	2022-09-17 12:00:00	12.6844	3.57851	10.2298	1.12391	13.8775	3.72668	11.4229	1.27208
	2022-09-18 00:00:00	12.6424	3.53869	10.1878	1.08409	13.877	3.73058	11.4224	1.27598
	2022-09-18 12:00:00	12.6043	3.57749	10.1497	1.12289	13.8763	3.73423	11.4217	1.27963
	2022-09-19 00:00:00	12.57	3.533	10.1154	1.0784	13.8755	3.73802	11.4209	1.28342
	2022-09-19 12:00:00	12.5397	3.58	10.0851	1.12539	13.8744	3.74237	11.4198	1.28777
	2022-09-20 00:00:00	12.5133	3.53102	10.0587	1.07642	13.8724	3.74609	11.4178	1.29149
	2022-09-20 12:00:00	12.4907	3.58622	10.0361	1.13162	13.8703	3.75035	11.4157	1.29574
	2022-09-21 00:00:00	12.4721	3.53321	10.0175	1.07861	13.8679	3.75481	11.4133	1.30021
	2022-09-21 12:00:00	12.4573	3.59641	10.0027	1.14181	13.8654	3.759	11.4108	1.30439
	2022-09-22 00:00:00	12.4455	3.54002	9.99091	1.08542	13.8627	3.76374	11.4081	1.30913
	2022-09-22 12:00:00	12.4372	3.61078	9.9826	1.15618	13.8596	3.76833	11.405	1.31373
	2022-09-23 00:00:00	12.4324	3.55187	9.97777	1.09726	13.8558	3.77302	11.4012	1.31842
	2022-09-23 12:00:00	12.4309	3.62958	9.97634	1.17498	13.8518	3.77826	11.3972	1.32366
	2022-09-24 00:00:00	12.4328	3.56906	9.97819	1.11446	13.8477	3.78302	11.3931	1.32841
	2022-09-24 12:00:00	12.4367	3.65301	9.98205	1.19841	13.8433	3.78822	11.3887	1.33362
	2022-09-25 00:00:00	12.4434	3.59184	9.98883	1.13724	13.8388	3.79374	11.3842	1.33914
	2022-09-25 12:00:00	12.4531	3.68125	9.99846	1.22665	13.8338	3.79892	11.3792	1.34432
	2022-09-26 00:00:00	12.4654	3.62035	10.0108	1.16575	13.8283	3.80465	11.3737	1.35005
	2022-09-26 12:00:00	12.4792	3.52167	10.0246	1.06707	13.8226	3.81036	11.368	1.35576
	2022-09-27 00:00:00	12.4952	3.65464	10.0406	1.20004	13.8168	3.81607	11.3622	1.36147
	2022-09-27 12:00:00	12.4994	3.56559	10.0448	1.11099	13.8108	3.82233	11.3562	1.36772
	2022-09-28 00:00:00	12.4689	3.69472	10.0143	1.24012	13.8047	3.82821	11.3501	1.37361
	2022-09-28 12:00:00	12.4396	3.61307	9.98497	1.15846	13.798	3.83444	11.3434	1.37984
	2022-09-29 00:00:00	12.4127	3.74054	9.9581	1.28594	13.791	3.84105	11.3364	1.38645
	2022-09-29 12:00:00	12.3881	3.6656	9.93353	1.211	13.7838	3.84724	11.3292	1.39264
	2022-09-30 00:00:00	12.3646	3.79202	9.91	1.33742	13.7765	3.85396	11.3219	1.39935
	2022-09-30 12:00:00	12.3444	3.72351	9.88976	1.26891	13.7691	3.859	11.3145	1.4044
	2022-10-01 00:00:00	12.3239	3.6087	9.86931	1.1541	13.7617	3.86127	11.3071	1.40667
	2022-10-01 12:00:00	12.3066	3.78683	9.85201	1.33223	13.7536	3.86275	11.299	1.40815
	2022-10-02 00:00:00	12.2901	3.69611	9.83546	1.24151	13.7453	3.86364	11.2907	1.40904
	2022-10-02 12:00:00	12.2754	3.85549	9.82083	1.40089	13.7369	3.86518	11.2823	1.41058
	2022-10-03 00:00:00	12.2625	3.77958	9.80794	1.32498	13.7285	3.86665	11.2739	1.41204
	2022-10-03 12:00:00	12.2504	3.62196	9.79575	1.16736	13.7199	3.86825	11.2653	1.41365
	2022-10-04 00:00:00	12.2409	3.86497	9.78632	1.41037	13.7113	3.8703	11.2567	1.4157
	2022-10-04 12:00:00	12.231	3.76803	9.77636	1.31343	13.7022	3.87198	11.2476	1.41738
	2022-10-05 00:00:00	12.2239	3.95377	9.76928	1.49917	13.6928	3.87463	11.2382	1.42003
	2022-10-05 12:00:00	12.2169	3.87956	9.7623	1.42496	13.6834	3.87638	11.2288	1.42178
	2022-10-06 00:00:00	12.2118	3.7429	9.75718	1.2883	13.674	3.87941	11.2194	1.42481
	2022-10-06 12:00:00	12.2079	3.98773	9.75328	1.53313	13.6644	3.88144	11.2098	1.42684
	2022-10-07 00:00:00	12.2045	3.9032	9.74994	1.44859	13.6548	3.88455	11.2002	1.42995
	2022-10-07 12:00:00	12.2036	4.0969	9.74902	1.64229	13.6447	3.88716	11.1901	1.43256
	2022-10-08 00:00:00	12.2019	4.03565	9.74729	1.58105	13.6344	3.89033	11.1798	1.43573
	2022-10-08 12:00:00	12.2028	3.94295	9.74818	1.48835	13.624	3.89352	11.1694	1.43892
	2022-10-09 00:00:00	12.2036	4.12535	9.749	1.67074	13.6134	3.89672	11.1588	1.44212
	2022-10-09 12:00:00	12.2059	4.09721	9.75126	1.64261	13.6028	3.90048	11.1482	1.44588
	2022-10-10 00:00:00	12.2094	4.00943	9.75482	1.55483	13.5921	3.9037	11.1375	1.4491
	2022-10-10 12:00:00	12.2129	4.04429	9.75829	1.58969	13.5812	3.90802	11.1266	1.45342
	2022-10-11 00:00:00	12.2188	4.01955	9.76416	1.56495	13.5697	3.91125	11.1151	1.45665
	2022-10-11 12:00:00	12.2236	3.6861	9.76903	1.2315	13.5581	3.91576	11.1035	1.46116
	2022-10-12 00:00:00	12.2305	3.54146	9.77586	1.08685	13.5464	3.91934	11.0918	1.46473
	2022-10-12 12:00:00	12.2396	3.61685	9.78496	1.16225	13.5346	3.92383	11.08	1.46923
	2022-10-13 00:00:00	12.2509	3.51622	9.79628	1.06162	13.5227	3.92796	11.0681	1.47336
	2022-10-13 12:00:00	12.2644	3.4556	9.80977	1.001	13.5106	3.93243	11.056	1.47783
	2022-10-14 00:00:00	12.28	3.41589	9.82539	0.961285	13.4982	3.93711	11.0436	1.48251
	2022-10-14 12:00:00	12.2977	3.44521	9.84308	0.990604	13.4854	3.94155	11.0308	1.48695
	2022-10-15 00:00:00	12.3174	3.41003	9.86279	0.955425	13.4725	3.9468	11.0179	1.4922
	2022-10-15 12:00:00	12.3391	3.38655	9.88448	0.93195	13.4594	3.95121	11.0048	1.49661
	2022-10-16 00:00:00	12.3627	3.37204	9.90808	0.917435	13.4463	3.95692	10.9917	1.50232
	2022-10-16 12:00:00	12.3882	3.38361	9.93356	0.929011	13.433	3.96141	10.9784	1.50681
	2022-10-17 00:00:00	12.4155	3.37032	9.96085	0.915723	13.4195	3.96709	10.9649	1.51249
	2022-10-17 12:00:00	12.4445	3.3637	9.98991	0.909094	13.4058	3.97218	10.9512	1.51758
	2022-10-18 00:00:00	12.4753	3.36275	10.0207	0.908151	13.3917	3.97783	10.9371	1.52323
	2022-10-18 12:00:00	12.5077	3.36277	10.0531	0.908169	13.3775	3.98354	10.9229	1.52894
	2022-10-19 00:00:00	12.5418	3.36206	10.0872	0.907456	13.3632	3.98916	10.9086	1.53456
	2022-10-19 12:00:00	12.5774	3.36197	10.1228	0.907372	13.3487	3.99551	10.8941	1.54091
	2022-10-20 00:00:00	12.6145	3.36148	10.1599	0.906874	13.3342	4.0011	10.8796	1.5465
	2022-10-20 12:00:00	12.6531	3.36129	10.1985	0.90669	13.3195	4.00805	10.8649	1.55345
	2022-10-21 00:00:00	12.6931	3.36099	10.2385	0.906391	13.3047	4.01367	10.8501	1.55907
	2022-10-21 12:00:00	12.7345	3.36071	10.2799	0.906108	13.2895	4.02061	10.8349	1.56601
	2022-10-22 00:00:00	12.7771	3.3606	10.3225	0.905995	13.2741	4.02692	10.8195	1.57232
	2022-10-22 12:00:00	12.8211	3.36022	10.3664	0.905614	13.2587	4.03384	10.8041	1.57924
	2022-10-23 00:00:00	12.8662	3.36028	10.4116	0.905674	13.2431	4.04088	10.7885	1.58628
	2022-10-23 12:00:00	12.9124	3.3598	10.4578	0.905195	13.2274	4.0478	10.7728	1.59319
	2022-10-24 00:00:00	12.9597	3.36002	10.5051	0.905417	13.2117	4.0556	10.7571	1.601
	2022-10-24 12:00:00	13.0081	3.35944	10.5535	0.90484	13.1958	4.06252	10.7412	1.60792
	2022-10-25 00:00:00	13.0575	3.35982	10.6029	0.905218	13.1799	4.07089	10.7253	1.61629
	2022-10-25 12:00:00	13.1078	3.35914	10.6532	0.904541	13.1639	4.07809	10.7093	1.62349
	2022-10-26 00:00:00	13.159	3.35968	10.7043	0.905074	13.1476	4.08652	10.693	1.63192
	2022-10-26 12:00:00	13.211	3.3589	10.7564	0.904297	13.1312	4.09459	10.6766	1.63999
	2022-10-27 00:00:00	13.2638	3.35959	10.8092	0.904986	13.1148	4.10311	10.6602	1.64851
	2022-10-27 12:00:00	13.3173	3.35871	10.8627	0.90411	13.0984	4.11213	10.6438	1.65753
	2022-10-28 00:00:00	13.3715	3.35956	10.9169	0.904963	13.0819	4.12078	10.6273	1.66618
	2022-10-28 12:00:00	13.4264	3.35859	10.9718	0.903989	13.0655	4.13082	10.6109	1.67622
	2022-10-29 00:00:00	13.4819	3.35962	11.0273	0.905019	13.0491	4.13963	10.5945	1.68503
	2022-10-29 12:00:00	13.538	3.35855	11.0834	0.903949	13.0326	4.15004	10.578	1.69544
	2022-10-30 00:00:00	13.5946	3.35977	11.14	0.905171	13.0162	4.15979	10.5616	1.70519
	2022-10-30 12:00:00	13.6517	3.35861	11.1971	0.904007	12.9999	4.17044	10.5453	1.71584
	2022-10-31 00:00:00	13.7092	3.36004	11.2546	0.905439	12.9836	4.18138	10.529	1.72678
	2022-10-31 12:00:00	13.7672	3.35878	11.3126	0.904182	12.9673	4.1923	10.5127	1.7377
	2022-11-01 00:00:00	13.8255	3.36015	11.3709	0.905544	12.951	4.20451	10.4964	1.74991
	2022-11-01 12:00:00	13.8841	3.3591	11.4295	0.904494	12.9347	4.21572	10.4801	1.76111
	2022-11-02 00:00:00	13.943	3.36028	11.4884	0.90568	12.9185	4.22863	10.4639	1.77403
	2022-11-02 12:00:00	14.0022	3.35956	11.5476	0.90496	12.9024	4.2408	10.4478	1.7862
	2022-11-03 00:00:00	14.0616	3.36058	11.607	0.905978	12.8863	4.25405	10.4317	1.79945
	2022-11-03 12:00:00	14.1211	3.36019	11.6665	0.905592	12.8704	4.26764	10.4158	1.81304
	2022-11-04 00:00:00	14.1807	3.36105	11.7261	0.906449	12.8545	4.28124	10.3999	1.82664
	2022-11-04 12:00:00	14.2404	3.361	11.7858	0.906403	12.8387	4.29632	10.3841	1.84172
	2022-11-05 00:00:00	14.3001	3.36171	11.8455	0.907104	12.823	4.31027	10.3684	1.85567
	2022-11-05 12:00:00	14.3597	3.362	11.9051	0.907397	12.8074	4.326	10.3528	1.8714
	2022-11-06 00:00:00	14.4193	3.36255	11.9647	0.907948	12.7918	4.34123	10.3372	1.88663
	2022-11-06 12:00:00	14.4787	3.36318	12.0241	0.908578	12.7764	4.35733	10.3218	1.90273
	2022-11-07 00:00:00	14.5379	3.36358	12.0833	0.908983	12.761	4.37421	10.3064	1.91961
	2022-11-07 12:00:00	14.5969	3.36455	12.1423	0.909944	12.7457	4.39067	10.2911	1.93607
	2022-11-08 00:00:00	14.6556	3.36481	12.201	0.910206	12.7304	4.40894	10.2758	1.95434
	2022-11-08 12:00:00	14.7139	3.36609	12.2593	0.91149	12.7153	4.42612	10.2607	1.97152
	2022-11-09 00:00:00	14.7674	3.36621	12.3128	0.911612	12.7002	4.44477	10.2456	1.99017
	2022-11-09 12:00:00	14.7772	3.36781	12.3226	0.913209	12.6852	4.46377	10.2306	2.00917
	2022-11-10 00:00:00	14.7872	3.36779	12.3326	0.913193	12.6703	4.4828	10.2157	2.0282
	2022-11-10 12:00:00	14.7973	3.3697	12.3427	0.915094	12.6555	4.50366	10.2009	2.04906
	2022-11-11 00:00:00	14.8062	3.36954	12.3516	0.914943	12.6407	4.52317	10.1861	2.06856
	2022-11-11 12:00:00	14.8145	3.37132	12.3599	0.916721	12.6233	4.54443	10.1687	2.08983
	2022-11-12 00:00:00	14.823	3.37145	12.3684	0.916851	12.6011	4.566	10.1465	2.1114
	2022-11-12 12:00:00	14.8313	3.37307	12.3767	0.918465	12.5788	4.58768	10.1242	2.13308
	2022-11-13 00:00:00	14.8379	3.37351	12.3833	0.91891	12.5565	4.61123	10.1019	2.15662
	2022-11-13 12:00:00	14.8448	3.37497	12.3902	0.920364	12.534	4.63358	10.0794	2.17897
	2022-11-14 00:00:00	14.8518	3.37571	12.3972	0.921112	12.5115	4.65758	10.0569	2.20298
	2022-11-14 12:00:00	14.8574	3.37701	12.4028	0.922412	12.4889	4.6823	10.0343	2.2277
	2022-11-15 00:00:00	14.8626	3.37805	12.408	0.92345	12.4662	4.70678	10.0116	2.25218
	2022-11-15 12:00:00	14.8679	3.3792	12.4133	0.9246	12.4434	4.73315	9.98876	2.27854
	2022-11-16 00:00:00	14.873	3.38052	12.4183	0.925917	12.4204	4.75903	9.96581	2.30443
	2022-11-16 12:00:00	14.8764	3.38152	12.4218	0.926923	12.3974	4.78593	9.9428	2.33132
	2022-11-17 00:00:00	14.8801	3.38311	12.4255	0.928507	12.3744	4.81457	9.91975	2.35997
	2022-11-17 12:00:00	14.8839	3.38397	12.4293	0.929371	12.3513	4.84201	9.89666	2.38741
	2022-11-18 00:00:00	14.8862	3.38581	12.4316	0.931212	12.3281	4.87137	9.87353	2.41677
	2022-11-18 12:00:00	14.8882	3.38654	12.4336	0.931938	12.305	4.90165	9.85037	2.44705
	2022-11-19 00:00:00	14.8902	3.38863	12.4356	0.934024	12.2818	4.93162	9.82719	2.47702
	2022-11-19 12:00:00	14.892	3.38922	12.4374	0.934614	12.2586	4.96349	9.804	2.50889
	2022-11-20 00:00:00	14.8922	3.3915	12.4376	0.936898	12.2354	4.99573	9.7808	2.54113
	2022-11-20 12:00:00	14.8925	3.39199	12.4379	0.93739	12.2122	5.02827	9.75761	2.57367
	2022-11-21 00:00:00	14.8928	3.39413	12.4382	0.939526	12.189	5.0627	9.73444	2.6081
	2022-11-21 12:00:00	14.8919	3.39486	12.4373	0.940257	12.1659	5.09727	9.7113	2.64267
	2022-11-22 00:00:00	14.8905	3.39685	12.4359	0.942248	12.1428	5.13245	9.6882	2.67785
	2022-11-22 12:00:00	14.889	3.39781	12.4344	0.943212	12.1198	5.16951	9.66515	2.71491
	2022-11-23 00:00:00	14.8875	3.39966	12.4329	0.945061	12.0968	5.20686	9.64218	2.75225
	2022-11-23 12:00:00	14.8842	3.40085	12.4296	0.946253	12.0739	5.24476	9.61926	2.79016
	2022-11-24 00:00:00	14.8809	3.40257	12.4263	0.947967	12.051	5.27213	9.59644	2.81752
	2022-11-24 12:00:00	14.8777	3.40399	12.4231	0.949389	12.0284	5.29383	9.57376	2.83922
	2022-11-25 00:00:00	14.8735	3.40558	12.4189	0.950977	12.0058	5.31643	9.55124	2.86183
	2022-11-25 12:00:00	14.8685	3.40724	12.4139	0.952638	11.9835	5.33995	9.5289	2.88535
	2022-11-26 00:00:00	14.8634	3.40871	12.4088	0.954111	11.9614	5.36442	9.50678	2.90981
	2022-11-26 12:00:00	14.8584	3.41063	12.4038	0.956028	11.9395	5.38984	9.4849	2.93524
	2022-11-27 00:00:00	14.8517	3.412	12.3971	0.957399	11.9179	5.41625	9.46327	2.96165
	2022-11-27 12:00:00	14.8449	3.4142	12.3903	0.959594	11.8965	5.44365	9.44193	2.98905
	2022-11-28 00:00:00	14.8381	3.41548	12.3835	0.960877	11.8755	5.47207	9.4209	3.01747
	2022-11-28 12:00:00	14.8308	3.41797	12.3762	0.963372	11.8548	5.50151	9.4002	3.04691
	2022-11-29 00:00:00	14.8223	3.41918	12.3677	0.964581	11.8345	5.53199	9.37986	3.07739
	2022-11-29 12:00:00	14.8138	3.42111	12.3592	0.966509	11.8145	5.56352	9.35989	3.10892
	2022-11-30 00:00:00	14.8054	3.42056	12.3508	0.965953	11.7949	5.59611	9.34033	3.14151
	2022-11-30 12:00:00	14.7958	3.4201	12.3412	0.965501	11.7758	5.62977	9.32118	3.17516
	2022-12-01 00:00:00	14.7857	3.42032	12.3311	0.965715	11.7571	5.66449	9.30248	3.20989
	2022-12-01 12:00:00	14.7756	3.41958	12.321	0.964982	11.7388	5.70029	9.28424	3.24568
	2022-12-02 00:00:00	14.7656	3.41953	12.311	0.964928	11.7211	5.73716	9.2665	3.28256
	2022-12-02 12:00:00	14.7539	3.41959	12.2993	0.964992	11.7039	5.77512	9.24927	3.32052
	2022-12-03 00:00:00	14.7422	3.41928	12.2876	0.964675	11.6872	5.81416	9.23258	3.35956
	2022-12-03 12:00:00	14.7306	3.41966	12.276	0.965062	11.6711	5.85429	9.21645	3.39969
	2022-12-04 00:00:00	14.7185	3.4196	12.2639	0.964994	11.6555	5.89551	9.20091	3.44091
	2022-12-04 12:00:00	14.7053	3.41973	12.2507	0.965131	11.6405	5.93782	9.18593	3.48322
	2022-12-05 00:00:00	14.6921	3.42052	12.2375	0.965913	11.6262	5.98122	9.17157	3.52662
	2022-12-05 12:00:00	14.679	3.42041	12.2244	0.965805	11.6125	6.02572	9.15789	3.57111
	2022-12-06 00:00:00	14.6649	3.42103	12.2103	0.966432	11.5995	6.0713	9.1449	3.6167
	2022-12-06 12:00:00	14.6502	3.4217	12.1956	0.967102	11.5872	6.11799	9.13265	3.66339
	2022-12-07 00:00:00	14.6355	3.42209	12.1809	0.967489	11.5758	6.16577	9.12116	3.71117
	2022-12-07 12:00:00	14.6208	3.42324	12.1662	0.968641	11.5651	6.21465	9.11048	3.76004
	2022-12-08 00:00:00	14.6048	3.42378	12.1502	0.96918	11.5552	6.25848	9.10058	3.80387
	2022-12-08 12:00:00	14.5886	3.4247	12.134	0.970095	11.5461	6.29722	9.09147	3.84261
	2022-12-09 00:00:00	14.5724	3.42611	12.1178	0.971512	11.5379	6.33646	9.08326	3.88186
	2022-12-09 12:00:00	14.556	3.42679	12.1014	0.972186	11.5306	6.37619	9.076	3.92159
	2022-12-10 00:00:00	14.5383	3.42827	12.0837	0.973665	11.5243	6.41638	9.06967	3.96178
	2022-12-10 12:00:00	14.5205	3.42952	12.0659	0.974916	11.5188	6.45702	9.06424	4.00242
	2022-12-11 00:00:00	14.5026	3.43075	12.048	0.976152	11.5145	6.49807	9.05989	4.04347
	2022-12-11 12:00:00	14.4845	3.43284	12.0298	0.978238	11.5111	6.53952	9.05651	4.08492
	2022-12-12 00:00:00	14.4651	3.43387	12.0105	0.97927	11.5088	6.58133	9.05419	4.12673
	2022-12-12 12:00:00	14.4456	3.43571	11.991	0.981112	11.5076	6.62348	9.05296	4.16888
	2022-12-13 00:00:00	14.4261	3.43762	11.9715	0.983017	11.5074	6.66593	9.05283	4.21133
	2022-12-13 12:00:00	14.4062	3.43921	11.9516	0.984607	11.5084	6.70866	9.05377	4.25406
	2022-12-14 00:00:00	14.3851	3.44171	11.9305	0.987108	11.5105	6.75166	9.05589	4.29706
	2022-12-14 12:00:00	14.364	3.44332	11.9094	0.988721	11.5137	6.7949	9.05909	4.3403
	2022-12-15 00:00:00	14.3427	3.44557	11.8881	0.99097	11.518	6.8384	9.0634	4.38379
	2022-12-15 12:00:00	14.321	3.44805	11.8664	0.99345	11.5234	6.88218	9.06883	4.42758
	2022-12-16 00:00:00	14.2982	3.45004	11.8436	0.995437	11.53	6.92579	9.07537	4.47118
	2022-12-16 12:00:00	14.2753	3.45301	11.8207	0.998413	11.5376	6.96917	9.08299	4.51457
	2022-12-17 00:00:00	14.2522	3.45511	11.7976	1.00051	11.5463	7.01264	9.09165	4.55804
	2022-12-17 12:00:00	14.2289	3.45782	11.7743	1.00322	11.5559	7.05629	9.10134	4.60169
	2022-12-18 00:00:00	14.2043	3.46077	11.7497	1.00617	11.5666	7.10034	9.11198	4.64574
	2022-12-18 12:00:00	14.1795	3.4632	11.7249	1.0086	11.5781	7.14522	9.12351	4.69062
	2022-12-19 00:00:00	14.1545	3.46673	11.6999	1.01212	11.5906	7.18961	9.13596	4.73501
	2022-12-19 12:00:00	14.1293	3.46916	11.6747	1.01456	11.6038	7.23228	9.14923	4.77768
	2022-12-20 00:00:00	14.103	3.4724	11.6484	1.0178	11.6179	7.27596	9.16326	4.82136
	2022-12-20 12:00:00	14.0763	3.47567	11.6217	1.02107	11.6327	7.32213	9.17806	4.86752
	2022-12-21 00:00:00	14.0494	3.47862	11.5948	1.02402	11.6481	7.36586	9.1935	4.91126
	2022-12-21 12:00:00	14.0223	3.48272	11.5677	1.02812	11.6643	7.40758	9.20966	4.95298
	2022-12-22 00:00:00	13.9944	3.48537	11.5398	1.03077	11.681	7.45431	9.22637	4.9997
	2022-12-22 12:00:00	13.9658	3.48924	11.5112	1.03464	11.6983	7.49925	9.24373	5.04465
	2022-12-23 00:00:00	13.9369	3.49266	11.4823	1.03806	11.7162	7.53882	9.26161	5.08422
	2022-12-23 12:00:00	13.9078	3.49625	11.4532	1.04164	11.7347	7.59224	9.28009	5.13764
	2022-12-24 00:00:00	13.8785	3.50052	11.4239	1.04592	11.7536	7.62925	9.29905	5.17465
	2022-12-24 12:00:00	13.8481	3.50383	11.3935	1.04923	11.7732	7.67274	9.31862	5.21814
	2022-12-25 00:00:00	13.8174	3.50855	11.3628	1.05395	11.7932	7.73075	9.3386	5.27615
	2022-12-25 12:00:00	13.7866	3.51206	11.332	1.05746	11.8138	7.75543	9.35919	5.30082
	2022-12-26 00:00:00	13.7555	3.51657	11.3009	1.06197	11.8349	7.80325	9.38028	5.34864
	2022-12-26 12:00:00	13.7239	3.52102	11.2693	1.06642	11.8564	7.77465	9.40184	5.32005
	2022-12-27 00:00:00	13.6917	3.52535	11.2371	1.07074	11.8786	7.74613	9.42398	5.29153
	2022-12-27 12:00:00	13.6593	3.53082	11.2047	1.07622	11.9013	7.71785	9.44667	5.26325
	2022-12-28 00:00:00	13.6268	3.53499	11.1722	1.08039	11.9245	7.68955	9.46985	5.23494
	2022-12-28 12:00:00	13.5941	3.5409	11.1395	1.0863	11.9481	7.66094	9.49353	5.20634
	2022-12-29 00:00:00	13.5607	3.54561	11.1061	1.09101	11.9724	7.63268	9.51776	5.17807
	2022-12-29 12:00:00	13.5271	3.55147	11.0725	1.09686	11.9971	7.60495	9.54255	5.15035
	2022-12-30 00:00:00	13.4933	3.55732	11.0387	1.10272	12.0171	7.57178	9.56246	5.11718
	2022-12-30 12:00:00	13.4594	3.56315	11.0048	1.10855	12.0074	7.50997	9.55277	5.05537
	2022-12-31 00:00:00	13.4253	3.57023	10.9707	1.11563	12.0005	7.44652	9.54585	4.99192
	2022-12-31 12:00:00	13.3905	3.57606	10.9359	1.12146	11.9963	7.38171	9.54167	4.92711
	2023-01-01 00:00:00	13.3556	3.58406	10.901	1.12946	11.9948	7.31589	9.54022	4.86129
	2023-01-01 12:00:00	13.3207	3.5903	10.8661	1.1357	11.9961	7.24905	9.54145	4.79445
	2023-01-02 00:00:00	13.2857	3.59842	10.8311	1.14381	11.9999	7.18138	9.54533	4.72678
	2023-01-02 12:00:00	13.2503	3.60598	10.7957	1.15138	12.0062	7.11337	9.55164	4.65877
	2023-01-03 00:00:00	13.2146	3.61425	10.76	1.15965	12.0149	7.04484	9.56032	4.59024
	2023-01-03 12:00:00	13.1789	3.62322	10.7243	1.16862	12.0261	6.97605	9.57147	4.52145
	2023-01-04 00:00:00	13.1431	3.63167	10.6885	1.17707	12.0396	6.90758	9.58504	4.45297
	2023-01-04 12:00:00	13.1074	3.64214	10.6528	1.18753	12.0556	6.83897	9.60095	4.38437
	2023-01-05 00:00:00	13.0711	3.65081	10.6165	1.19621	12.0738	6.77039	9.61915	4.31579
	2023-01-05 12:00:00	13.035	3.66241	10.5804	1.20781	12.0942	6.70235	9.63956	4.24775
	2023-01-06 00:00:00	12.9989	3.67181	10.5443	1.21721	12.1167	6.63488	9.66212	4.18028
	2023-01-06 12:00:00	12.963	3.68381	10.5084	1.22921	12.1413	6.56804	9.68673	4.11343
	2023-01-07 00:00:00	12.9268	3.69482	10.4722	1.24022	12.1675	6.50188	9.71291	4.04728
	2023-01-07 12:00:00	12.8908	3.70729	10.4362	1.25269	12.1956	6.43646	9.741	3.98186
	2023-01-08 00:00:00	12.8551	3.72001	10.4005	1.26541	12.2255	6.37184	9.77094	3.91723
	2023-01-08 12:00:00	12.8197	3.73301	10.3651	1.27841	12.2572	6.30807	9.80264	3.85347
	2023-01-09 00:00:00	12.7843	3.74758	10.3297	1.29298	12.2906	6.24523	9.83604	3.79063
	2023-01-09 12:00:00	12.7495	3.76118	10.2949	1.30658	12.3257	6.18337	9.87107	3.72877
	2023-01-10 00:00:00	12.7154	3.77776	10.2608	1.32316	12.3623	6.12256	9.90765	3.66795
	2023-01-10 12:00:00	12.6815	3.79205	10.2269	1.33745	12.4002	6.06286	9.94565	3.60826
	2023-01-11 00:00:00	12.6487	3.8108	10.1941	1.3562	12.4393	6.00435	9.98471	3.54975
	2023-01-11 12:00:00	12.617	3.8259	10.1624	1.37129	12.4797	5.9471	10.0251	3.4925
	2023-01-12 00:00:00	12.5861	3.84572	10.1315	1.39111	12.5214	5.89118	10.0668	3.43658
	2023-01-12 12:00:00	12.5571	3.86305	10.1025	1.40845	12.5644	5.83635	10.1098	3.38175
	2023-01-13 00:00:00	12.5295	3.88409	10.0749	1.42949	12.6085	5.78201	10.1539	3.32741
	2023-01-13 12:00:00	12.5045	3.90391	10.0499	1.44931	12.6537	5.72904	10.1991	3.27444
	2023-01-14 00:00:00	12.4819	3.92634	10.0272	1.47174	12.7001	5.67752	10.2455	3.22292
	2023-01-14 12:00:00	12.4629	3.94897	10.0083	1.49437	12.7474	5.62753	10.2928	3.17293
	2023-01-15 00:00:00	12.4481	3.97299	9.99352	1.51839	12.7954	5.57872	10.3408	3.12412
	2023-01-15 12:00:00	12.4386	3.99883	9.98404	1.54423	12.8442	5.53013	10.3896	3.07553
	2023-01-16 00:00:00	12.4362	4.02467	9.98163	1.57007	12.8939	5.48311	10.4393	3.02851
	2023-01-16 12:00:00	12.4432	4.05425	9.98855	1.59965	12.9444	5.43772	10.4898	2.98312
	2023-01-17 00:00:00	12.4624	4.08218	10.0078	1.62758	12.9957	5.39367	10.5411	2.93907
	2023-01-17 12:00:00	12.4991	4.1162	10.0445	1.6616	13.0478	5.34954	10.5932	2.89494
	2023-01-18 00:00:00	12.5605	4.14657	10.1059	1.69197	13.1005	5.30707	10.6459	2.85247
	2023-01-18 12:00:00	12.6538	4.18599	10.1992	1.73139	13.154	5.26633	10.6994	2.81173
	2023-01-19 00:00:00	12.7799	4.21923	10.3253	1.76463	13.2081	5.22601	10.7535	2.7714
	2023-01-19 12:00:00	12.9342	4.26247	10.4796	1.80787	13.2626	5.18635	10.808	2.73175
	2023-01-20 00:00:00	13.1064	4.30208	10.6518	1.84748	13.3175	5.14843	10.8629	2.69383
	2023-01-20 12:00:00	13.1749	4.34975	10.7203	1.89515	13.3729	5.11168	10.9183	2.65708
	2023-01-21 00:00:00	13.2331	4.39788	10.7785	1.94328	13.4288	5.07471	10.9742	2.62011
	2023-01-21 12:00:00	13.2827	4.4509	10.8281	1.99629	13.4852	5.03946	11.0306	2.58486
	2023-01-22 00:00:00	13.3249	4.51088	10.8703	2.05627	13.542	5.00572	11.0874	2.55112
	2023-01-22 12:00:00	13.3604	4.57048	10.9058	2.11587	13.5992	4.97126	11.1446	2.51666
	2023-01-23 00:00:00	13.3902	4.64736	10.9356	2.19276	13.648	4.93851	11.1934	2.48391
	2023-01-23 12:00:00	13.4144	4.71616	10.9598	2.26156	13.6895	4.90726	11.2349	2.45266
	2023-01-24 00:00:00	13.4338	4.78527	10.9792	2.33066	13.7311	4.87516	11.2765	2.42055
	2023-01-24 12:00:00	13.4095	4.79774	10.9549	2.34313	13.7727	4.84475	11.3181	2.39015
	2023-01-25 00:00:00	13.3683	4.81047	10.9137	2.35587	13.8144	4.81556	11.3598	2.36095
	2023-01-25 12:00:00	13.329	4.82347	10.8744	2.36886	13.8559	4.78568	11.4013	2.33108
	2023-01-26 00:00:00	13.2917	4.83641	10.8371	2.38181	13.8974	4.75751	11.4428	2.30291
	2023-01-26 12:00:00	13.2567	4.84951	10.8021	2.39491	13.9389	4.73002	11.4843	2.27541
	2023-01-27 00:00:00	13.2242	4.86285	10.7696	2.40825	13.9805	4.70229	11.5259	2.24769
	2023-01-27 12:00:00	13.1944	4.87643	10.7398	2.42183	14.022	4.67627	11.5674	2.22167
	2023-01-28 00:00:00	13.1674	4.89024	10.7128	2.43564	14.0636	4.65019	11.609	2.19559
	2023-01-28 12:00:00	13.1436	4.904	10.689	2.4494	14.1051	4.62455	11.6505	2.16995
	2023-01-29 00:00:00	13.123	4.91793	10.6684	2.46333	14.1466	4.60063	11.692	2.14603
	2023-01-29 12:00:00	13.1058	4.93209	10.6512	2.47749	14.1882	4.57573	11.7336	2.12113
	2023-01-30 00:00:00	13.0924	4.94647	10.6378	2.49187	14.2297	4.55214	11.7751	2.09754
	2023-01-30 12:00:00	13.0828	4.96107	10.6282	2.50647	14.2712	4.52962	11.8166	2.07501
	2023-01-31 00:00:00	13.0772	4.97581	10.6226	2.52121	14.3122	4.50634	11.8576	2.05174
	2023-01-31 12:00:00	13.0758	4.99057	10.6212	2.53597	14.3532	4.48475	11.8986	2.03015
	2023-02-01 00:00:00	13.0785	5.00556	10.6239	2.55096	14.3942	4.46307	11.9396	2.00846
	2023-02-01 12:00:00	13.085	5.02077	10.6304	2.56616	14.4351	4.44175	11.9805	1.98715
	2023-02-02 00:00:00	13.0958	5.03619	10.6412	2.58159	14.4759	4.42213	12.0213	1.96753
	2023-02-02 12:00:00	13.1112	5.05182	10.6566	2.59722	14.5168	4.4011	12.0622	1.9465
	2023-02-03 00:00:00	13.131	5.06767	10.6764	2.61306	14.5576	4.38171	12.103	1.92711
	2023-02-03 12:00:00	13.1499	5.08361	10.6953	2.62901	14.5983	4.36267	12.1437	1.90807
	2023-02-04 00:00:00	13.1194	5.09969	10.6648	2.64509	14.6385	4.3435	12.1839	1.8889
	2023-02-04 12:00:00	13.0887	5.11599	10.6341	2.66139	14.6786	4.326	12.224	1.8714
	2023-02-05 00:00:00	13.0582	5.1325	10.6036	2.6779	14.7185	4.30738	12.2639	1.85277
	2023-02-05 12:00:00	13.0281	5.14923	10.5735	2.69462	14.7584	4.29006	12.3038	1.83546
	2023-02-06 00:00:00	12.9985	5.16616	10.5439	2.71156	14.7983	4.27321	12.3437	1.81861
	2023-02-06 12:00:00	12.9696	5.18331	10.515	2.7287	14.8381	4.25608	12.3835	1.80148
	2023-02-07 00:00:00	12.9417	5.20066	10.4871	2.74606	14.8778	4.2406	12.4232	1.786
	2023-02-07 12:00:00	12.915	5.21822	10.4604	2.76362	14.917	4.22395	12.4624	1.76935
	2023-02-08 00:00:00	12.8896	5.23598	10.435	2.78138	14.9558	4.20863	12.5012	1.75403
	2023-02-08 12:00:00	12.8658	5.25395	10.4112	2.79935	14.9947	4.19358	12.5401	1.73898
	2023-02-09 00:00:00	12.8437	5.27212	10.3891	2.81752	15.0334	4.17841	12.5788	1.72381
	2023-02-09 12:00:00	12.8233	5.2905	10.3687	2.8359	15.0721	4.16486	12.6175	1.71026
	2023-02-10 00:00:00	12.8048	5.30908	10.3502	2.85448	15.1107	4.14986	12.6561	1.69526
	2023-02-10 12:00:00	12.7883	5.32786	10.3337	2.87326	15.1489	4.13644	12.6943	1.68184
	2023-02-11 00:00:00	12.7091	5.34685	10.2545	2.89224	15.1865	4.12288	12.7319	1.66828
	2023-02-11 12:00:00	12.593	5.36604	10.1384	2.91144	15.2241	4.10959	12.7695	1.65499
	2023-02-12 00:00:00	12.4802	5.38543	10.0256	2.93083	15.2616	4.09741	12.807	1.64281
	2023-02-12 12:00:00	12.371	5.40503	9.91642	2.95043	15.299	4.08425	12.8444	1.62965
	2023-02-13 00:00:00	12.2654	5.42484	9.81082	2.97024	15.3364	4.07267	12.8818	1.61807
	2023-02-13 12:00:00	12.1635	5.44485	9.70888	2.99025	15.3732	4.06033	12.9186	1.60573
	2023-02-14 00:00:00	12.0653	5.46508	9.61067	3.01048	15.4094	4.04885	12.9548	1.59425
	2023-02-14 12:00:00	11.9708	5.48551	9.51622	3.03091	15.4456	4.03776	12.991	1.58316
	2023-02-15 00:00:00	11.8802	5.50616	9.42558	3.05156	15.4818	4.02638	13.0272	1.57178
	2023-02-15 12:00:00	11.7931	5.52702	9.3385	3.07242	15.5179	4.01647	13.0633	1.56186
	2023-02-16 00:00:00	11.7096	5.54793	9.25496	3.09332	15.5538	4.00518	13.0992	1.55058
	2023-02-16 12:00:00	11.6298	5.56902	9.17521	3.11442	15.5887	3.99542	13.1341	1.54081
	2023-02-17 00:00:00	11.5532	5.59031	9.09858	3.13571	15.6234	3.98515	13.1688	1.53055
	2023-02-17 12:00:00	11.4802	5.61181	9.02557	3.15721	15.6582	3.97543	13.2036	1.52082
	2023-02-18 00:00:00	11.4102	5.63343	8.95557	3.17883	15.6928	3.96619	13.2382	1.51159
	2023-02-18 12:00:00	11.3436	5.65508	8.88901	3.20048	15.7274	3.95649	13.2728	1.50188
	2023-02-19 00:00:00	11.2797	5.67691	8.82514	3.22231	15.7609	3.9482	13.3063	1.4936
	2023-02-19 12:00:00	11.2191	5.69894	8.76451	3.24433	15.7941	3.93848	13.3395	1.48388
	2023-02-20 00:00:00	11.1611	5.72085	8.70654	3.26624	15.8272	3.93019	13.3726	1.47559
	2023-02-20 12:00:00	11.1059	5.74293	8.65133	3.28832	15.8603	3.92129	13.4057	1.46669
	2023-02-21 00:00:00	11.0536	5.70583	8.59899	3.25123	15.8932	3.91291	13.4386	1.45831
	2023-02-21 12:00:00	11.0035	5.6096	8.54886	3.15499	15.9251	3.90481	13.4705	1.45021
	2023-02-22 00:00:00	10.9559	5.51593	8.50132	3.06133	15.9565	3.89631	13.5019	1.44171
	2023-02-22 12:00:00	10.9109	5.42609	8.45634	2.97149	15.9879	3.88895	13.5333	1.43435
	2023-02-23 00:00:00	10.8679	5.34317	8.41334	2.88857	16.0191	3.88031	13.5645	1.42571
	2023-02-23 12:00:00	10.8272	5.26363	8.37261	2.80903	16.0504	3.87303	13.5958	1.41843
	2023-02-24 00:00:00	10.7888	5.18597	8.33416	2.73136	16.0802	3.86486	13.6256	1.41026
	2023-02-24 12:00:00	10.7522	5.11494	8.29762	2.66034	16.1098	3.85741	13.6552	1.4028
	2023-02-25 00:00:00	10.7175	5.04626	8.26293	2.59166	16.1393	3.84991	13.6847	1.39531
	2023-02-25 12:00:00	10.6849	4.9795	8.23027	2.5249	16.1687	3.84229	13.7141	1.38769
	2023-02-26 00:00:00	10.6541	4.91911	8.19955	2.4645	16.198	3.83546	13.7434	1.38086
	2023-02-26 12:00:00	10.6248	4.85872	8.17021	2.40412	16.2257	3.82768	13.7711	1.37307
	2023-02-27 00:00:00	10.5973	4.80174	8.14271	2.34714	16.2533	3.82122	13.7987	1.36662
	2023-02-27 12:00:00	10.5716	4.75064	8.11698	2.29604	16.2809	3.81354	13.8263	1.35894
	2023-02-28 00:00:00	10.5473	4.69672	8.09265	2.24212	16.3085	3.80692	13.8539	1.35232
	2023-02-28 12:00:00	10.5244	4.6485	8.06976	2.1939	16.3354	3.79988	13.8808	1.34528
	2023-03-01 00:00:00	10.5031	4.60244	8.04848	2.14784	16.3612	3.7931	13.9066	1.3385
	2023-03-01 12:00:00	10.4833	4.55664	8.02868	2.10204	16.3869	3.78669	13.9323	1.33208
	2023-03-02 00:00:00	10.4645	4.51632	8.00994	2.06172	16.4126	3.77975	13.958	1.32515
	2023-03-02 12:00:00	10.4473	4.47392	7.99269	2.01932	16.4383	3.77395	13.9837	1.31935
	2023-03-03 00:00:00	10.4315	4.43544	7.97689	1.98084	16.4626	3.76687	14.008	1.31227
	2023-03-03 12:00:00	10.4166	4.39923	7.962	1.94463	16.4864	3.76109	14.0318	1.30649
	2023-03-04 00:00:00	10.403	4.36242	7.94842	1.90782	16.5103	3.75445	14.0557	1.29985
	2023-03-04 12:00:00	10.3908	4.33058	7.93619	1.87598	16.5341	3.74852	14.0795	1.29392
	2023-03-05 00:00:00	10.3795	4.29632	7.92485	1.84172	16.5575	3.74248	14.1029	1.28788
	2023-03-05 12:00:00	10.3692	4.26571	7.91464	1.81111	16.5794	3.73641	14.1248	1.28181
	2023-03-06 00:00:00	10.3603	4.23634	7.9057	1.78174	16.6013	3.73096	14.1467	1.27635
	2023-03-06 12:00:00	10.3522	4.20685	7.89759	1.75225	16.6233	3.72476	14.1687	1.27016
	2023-03-07 00:00:00	10.3451	4.18179	7.8905	1.72719	16.6452	3.71986	14.1906	1.26526
	2023-03-07 12:00:00	10.3392	4.15333	7.88463	1.69873	16.6658	3.71356	14.2112	1.25896
	2023-03-08 00:00:00	10.334	4.12915	7.87943	1.67455	16.6857	3.70854	14.2311	1.25393
	2023-03-08 12:00:00	10.3299	4.10456	7.87527	1.64996	16.7058	3.70283	14.2512	1.24822
	2023-03-09 00:00:00	10.3269	4.0811	7.87225	1.6265	16.7258	3.69768	14.2712	1.24308
	2023-03-09 12:00:00	10.3243	4.06004	7.86971	1.60544	16.7453	3.69255	14.2907	1.23795
	2023-03-10 00:00:00	10.3229	4.03724	7.86832	1.58264	16.7634	3.68729	14.3088	1.23269
	2023-03-10 12:00:00	10.3224	4.0184	7.86777	1.5638	16.7815	3.68273	14.3269	1.22813
	2023-03-11 00:00:00	10.3225	3.99715	7.86792	1.54255	16.7996	3.67738	14.345	1.22278
	2023-03-11 12:00:00	10.3238	3.97872	7.86917	1.52412	16.8179	3.67333	14.3633	1.21873
	2023-03-12 00:00:00	10.3255	3.96044	7.87089	1.50583	16.8341	3.66794	14.3795	1.21334
	2023-03-12 12:00:00	10.3282	3.94239	7.87361	1.48779	16.8503	3.66379	14.3957	1.20919
	2023-03-13 00:00:00	10.3317	3.92677	7.87709	1.47216	16.8666	3.65897	14.412	1.20437
	2023-03-13 12:00:00	10.3358	3.90908	7.88124	1.45447	16.883	3.65474	14.4284	1.20014
	2023-03-14 00:00:00	10.341	3.89489	7.88641	1.44029	16.898	3.65047	14.4434	1.19587
	2023-03-14 12:00:00	10.3466	3.87848	7.89195	1.42387	16.9123	3.64616	14.4577	1.19155
	2023-03-15 00:00:00	10.3532	3.86447	7.89861	1.40986	16.9267	3.64243	14.4721	1.18782
	2023-03-15 12:00:00	10.3602	3.85032	7.90565	1.39572	16.9412	3.63803	14.4866	1.18343
	2023-03-16 00:00:00	10.3683	3.83646	7.91369	1.38186	16.9548	3.63483	14.5002	1.18023
	2023-03-16 12:00:00	10.3768	3.82436	7.92225	1.36976	16.9672	3.63035	14.5126	1.17575
	2023-03-17 00:00:00	10.3863	3.81064	7.93167	1.35604	16.9797	3.62717	14.5251	1.17257
	2023-03-17 12:00:00	10.3963	3.80007	7.9417	1.34547	16.9923	3.62308	14.5377	1.16847
	2023-03-18 00:00:00	10.4071	3.78678	7.95251	1.33218	17.0045	3.61979	14.5499	1.16519
	2023-03-18 12:00:00	10.4186	3.77619	7.96397	1.32159	17.0149	3.61618	14.5603	1.16157
	2023-03-19 00:00:00	10.4308	3.76466	7.97619	1.31006	17.0254	3.61277	14.5708	1.15817
	2023-03-19 12:00:00	10.4436	3.75405	7.98904	1.29944	17.036	3.6096	14.5814	1.155
	2023-03-20 00:00:00	10.4573	3.7441	8.00268	1.2895	17.0466	3.60606	14.592	1.15145
	2023-03-20 12:00:00	10.4715	3.73344	8.01688	1.27884	17.055	3.60329	14.6003	1.14869
	2023-03-21 00:00:00	10.4866	3.72494	8.03196	1.27034	17.0634	3.59958	14.6088	1.14498
	2023-03-21 12:00:00	10.5021	3.71422	8.04749	1.25962	17.072	3.59714	14.6174	1.14254
	2023-03-22 00:00:00	10.5186	3.70623	8.06403	1.25163	17.0807	3.59329	14.6261	1.13869
	2023-03-22 12:00:00	10.5354	3.69625	8.08084	1.24165	17.0869	3.59065	14.6323	1.13605
	2023-03-23 00:00:00	10.5533	3.68808	8.09867	1.23348	17.0933	3.58715	14.6386	1.13255
	2023-03-23 12:00:00	10.5715	3.6794	8.1169	1.2248	17.0997	3.58429	14.6451	1.12969
	2023-03-24 00:00:00	10.5905	3.67106	8.13593	1.21645	17.1062	3.58111	14.6516	1.12651
	2023-03-24 12:00:00	10.6102	3.66358	8.15563	1.20898	17.1104	3.57802	14.6558	1.12342
	2023-03-25 00:00:00	10.6304	3.65507	8.17582	1.20047	17.1145	3.57515	14.6599	1.12055
	2023-03-25 12:00:00	10.6515	3.64873	8.19694	1.19413	17.1187	3.57184	14.6641	1.11724
	2023-03-26 00:00:00	10.6729	3.64005	8.21829	1.18545	17.123	3.56927	14.6684	1.11467
	2023-03-26 12:00:00	10.6951	3.63376	8.24046	1.17916	17.125	3.56573	14.6704	1.11113
	2023-03-27 00:00:00	10.7179	3.62594	8.2633	1.17133	17.1268	3.56344	14.6722	1.10884
	2023-03-27 12:00:00	10.7411	3.6194	8.28649	1.1648	17.1288	3.5597	14.6742	1.1051
	2023-03-28 00:00:00	10.7651	3.61267	8.31051	1.15807	17.1309	3.55718	14.6762	1.10258
	2023-03-28 12:00:00	10.7896	3.60591	8.33498	1.1513	17.1307	3.55375	14.6761	1.09915
	2023-03-29 00:00:00	10.8145	3.60021	8.35994	1.14561	17.1303	3.55102	14.6757	1.09642
	2023-03-29 12:00:00	10.8403	3.59322	8.38567	1.13862	17.13	3.5479	14.6754	1.0933
	2023-03-30 00:00:00	10.8664	3.58844	8.41176	1.13383	17.1298	3.54495	14.6752	1.09035
	2023-03-30 12:00:00	10.893	3.58131	8.43835	1.12671	17.1274	3.54216	14.6728	1.08755
	2023-03-31 00:00:00	10.9203	3.57623	8.46566	1.12163	17.1247	3.53899	14.6701	1.08439
	2023-03-31 12:00:00	10.948	3.57013	8.49339	1.11552	17.1049	3.53651	14.6503	1.08191
	2023-04-01 00:00:00	10.9761	3.56477	8.52149	1.11017	17.0833	3.53314	14.6287	1.07854
	2023-04-01 12:00:00	11.0049	3.55964	8.55027	1.10503	17.0619	3.53099	14.6073	1.07639
	2023-04-02 00:00:00	11.0343	3.55402	8.57965	1.09942	17.0406	3.52741	14.586	1.07281
	2023-04-02 12:00:00	11.0638	3.54981	8.60916	1.09521	17.0196	3.52514	14.565	1.07054
	2023-04-03 00:00:00	11.0939	3.54394	8.63931	1.08933	16.9978	3.52181	14.5432	1.06721
	2023-04-03 12:00:00	11.1247	3.54005	8.67006	1.08545	16.9758	3.51934	14.5212	1.06474
	2023-04-04 00:00:00	11.1558	3.5345	8.70118	1.0799	16.954	3.51634	14.4994	1.06174
	2023-04-04 12:00:00	11.1872	3.53031	8.73259	1.07571	16.9323	3.51369	14.4777	1.05909
	2023-04-05 00:00:00	11.2192	3.52568	8.76457	1.07108	16.9104	3.51103	14.4558	1.05643
	2023-04-05 12:00:00	11.2517	3.52121	8.79711	1.06661	16.8878	3.5082	14.4332	1.0536
	2023-04-06 00:00:00	11.2846	3.51746	8.82999	1.06286	16.8653	3.50589	14.4107	1.05129
	2023-04-06 12:00:00	11.3177	3.51272	8.86311	1.05812	16.843	3.50289	14.3884	1.04828
	2023-04-07 00:00:00	11.3513	3.50981	8.89675	1.05521	16.8208	3.50093	14.3662	1.04633
	2023-04-07 12:00:00	11.3855	3.50481	8.93089	1.05021	16.7975	3.49776	14.3429	1.04316
	2023-04-08 00:00:00	11.4201	3.50164	8.96553	1.04704	16.7743	3.49598	14.3197	1.04138
	2023-04-08 12:00:00	11.4549	3.49748	9.00026	1.04287	16.7514	3.49285	14.2968	1.03825
	2023-04-09 00:00:00	11.49	3.49401	9.03541	1.03941	16.7286	3.49093	14.274	1.03632
	2023-04-09 12:00:00	11.5256	3.49068	9.07103	1.03608	16.7047	3.48817	14.2501	1.03356
	2023-04-10 00:00:00	11.5617	3.48694	9.10711	1.03234	16.6809	3.48611	14.2263	1.0315
	2023-04-10 12:00:00	11.5982	3.4844	9.14364	1.0298	16.6573	3.48372	14.2027	1.02912
	2023-04-11 00:00:00	11.6349	3.48039	9.18032	1.02579	16.6339	3.48153	14.1793	1.02693
	2023-04-11 12:00:00	11.6719	3.47813	9.21732	1.02353	16.6095	3.47952	14.1549	1.02492
	2023-04-12 00:00:00	11.7094	3.47434	9.25476	1.01974	16.5851	3.47721	14.1305	1.02261
	2023-04-12 12:00:00	11.7472	3.47178	9.29262	1.01718	16.5609	3.47558	14.1063	1.02098
	2023-04-13 00:00:00	11.7855	3.46874	9.33089	1.01414	16.537	3.47313	14.0824	1.01853
	2023-04-13 12:00:00	11.8242	3.46589	9.36958	1.01129	16.5121	3.47187	14.0575	1.01727
	2023-04-14 00:00:00	11.863	3.46356	9.40843	1.00896	16.4873	3.46929	14.0327	1.01468
	2023-04-14 12:00:00	11.9022	3.46042	9.44758	1.00582	16.4627	3.4682	14.0081	1.0136
	2023-04-15 00:00:00	11.9417	3.45875	9.48713	1.00415	16.4385	3.46566	13.9839	1.01106
	2023-04-15 12:00:00	11.9817	3.45532	9.52708	1.00072	16.4132	3.46444	13.9586	1.00984
	2023-04-16 00:00:00	12.022	3.45352	9.56741	0.99892	16.3882	3.46224	13.9336	1.00763
	2023-04-16 12:00:00	12.0627	3.45055	9.60813	0.995948	16.3635	3.46086	13.9089	1.00626
	2023-04-17 00:00:00	12.1038	3.44843	9.64923	0.993827	16.339	3.45897	13.8844	1.00437
	2023-04-17 12:00:00	12.1451	3.44606	9.69053	0.991462	16.3136	3.45743	13.859	1.00283
	2023-04-18 00:00:00	12.1866	3.44362	9.73205	0.989017	16.2887	3.45583	13.8341	1.00123
	2023-04-18 12:00:00	12.2285	3.44182	9.77392	0.987221	16.2642	3.4541	13.8095	0.9995
	2023-04-19 00:00:00	12.2708	3.43905	9.81615	0.984451	16.2395	3.45278	13.7849	0.998176
	2023-04-19 12:00:00	12.3133	3.43779	9.85872	0.983193	16.2144	3.45084	13.7598	0.99624
	2023-04-20 00:00:00	12.3562	3.4347	9.90161	0.9801	16.1898	3.44978	13.7352	0.995181
	2023-04-20 12:00:00	12.3994	3.43313	9.94483	0.978529	16.1656	3.44762	13.711	0.993017
	2023-04-21 00:00:00	12.443	3.43054	9.98835	0.97594	16.1409	3.44681	13.6863	0.992213
	2023-04-21 12:00:00	12.4868	3.42862	10.0322	0.974017	16.1163	3.44441	13.6617	0.989808
	2023-04-22 00:00:00	12.5307	3.42656	10.0761	0.971961	16.0921	3.44362	13.6375	0.989022
	2023-04-22 12:00:00	12.5748	3.42429	10.1202	0.969692	16.0684	3.4412	13.6138	0.986595
	2023-04-23 00:00:00	12.6191	3.42276	10.1645	0.968157	16.0437	3.44018	13.5891	0.985583
	2023-04-23 12:00:00	12.6638	3.42015	10.2092	0.965549	16.0195	3.43797	13.5649	0.983372
	2023-04-24 00:00:00	12.7086	3.41901	10.254	0.964404	15.9959	3.43673	13.5413	0.982128
	2023-04-24 12:00:00	12.7537	3.41619	10.2991	0.961591	15.9721	3.43474	13.5174	0.980139
	2023-04-25 00:00:00	12.799	3.41469	10.3444	0.960086	15.9479	3.43326	13.4933	0.978658
	2023-04-25 12:00:00	12.8446	3.41242	10.39	0.957819	15.9243	3.4315	13.4697	0.976897
	2023-04-26 00:00:00	12.8903	3.41057	10.4357	0.955965	15.9013	3.42978	13.4467	0.975178
	2023-04-26 12:00:00	12.9362	3.40884	10.4816	0.95424	15.8772	3.42826	13.4226	0.973655
	2023-04-27 00:00:00	12.9823	3.40665	10.5277	0.952044	15.8536	3.4263	13.399	0.971694
	2023-04-27 12:00:00	13.0283	3.40546	10.5737	0.950857	15.8306	3.42502	13.376	0.970419
	2023-04-28 00:00:00	13.0745	3.40293	10.6199	0.948328	15.8073	3.42282	13.3527	0.968214
	2023-04-28 12:00:00	13.1208	3.40178	10.6662	0.947183	15.7838	3.4218	13.3292	0.967197
	2023-04-29 00:00:00	13.1673	3.39942	10.7127	0.94482	15.7608	3.41935	13.3062	0.964745
	2023-04-29 12:00:00	13.2139	3.39793	10.7593	0.943325	15.7382	3.4186	13.2836	0.963998
	2023-04-30 00:00:00	13.2607	3.39613	10.8061	0.941527	15.7147	3.4159	13.2601	0.961295
	2023-04-30 12:00:00	13.3075	3.39429	10.8529	0.939689	15.6918	3.4151	13.2372	0.960501
	2023-05-01 00:00:00	13.3545	3.39305	10.8999	0.938452	15.6695	3.41248	13.2149	0.957874
	2023-05-01 12:00:00	13.4016	3.39088	10.947	0.93628	15.6464	3.41147	13.1918	0.956872
	2023-05-02 00:00:00	13.4488	3.39005	10.9942	0.935449	15.6236	3.40909	13.169	0.954491
	2023-05-02 12:00:00	13.496	3.38771	11.0414	0.933105	15.6013	3.40788	13.1467	0.953281
	2023-05-03 00:00:00	13.5433	3.38653	11.0887	0.931929	15.5788	3.40576	13.1242	0.95116
	2023-05-03 12:00:00	13.5908	3.38477	11.1362	0.930173	15.556	3.40434	13.1014	0.949743
	2023-05-04 00:00:00	13.638	3.38326	11.1834	0.928661	15.5339	3.4025	13.0793	0.947896
	2023-05-04 12:00:00	13.6853	3.38209	11.2307	0.927492	15.5118	3.40088	13.0572	0.946274
	2023-05-05 00:00:00	13.7326	3.38026	11.278	0.925655	15.4581	3.39932	13.0035	0.94472
	2023-05-05 12:00:00	13.78	3.37967	11.3254	0.925072	15.4021	3.3975	12.9474	0.942894
	2023-05-06 00:00:00	13.8274	3.37752	11.3728	0.92292	15.346	3.39625	12.8914	0.941652
	2023-05-06 12:00:00	13.8749	3.37667	11.4203	0.922065	15.29	3.39423	12.8354	0.939625
	2023-05-07 00:00:00	13.9224	3.37506	11.4678	0.920462	15.2339	3.39332	12.7793	0.938715
	2023-05-07 12:00:00	13.9699	3.37389	11.5153	0.919288	15.1779	3.39109	12.7233	0.936489
	2023-05-08 00:00:00	14.0175	3.37289	11.5629	0.918284	15.1208	3.39053	12.6662	0.935932
	2023-05-08 12:00:00	14.0651	3.3714	11.6105	0.916797	15.0637	3.38811	12.6091	0.933506
	2023-05-09 00:00:00	14.1128	3.37098	11.6582	0.91638	15.0066	3.38792	12.552	0.933319
	2023-05-09 12:00:00	14.1605	3.36919	11.7059	0.914586	14.9496	3.38529	12.495	0.930689
	2023-05-10 00:00:00	14.2082	3.36868	11.7536	0.914075	14.8927	3.38513	12.4381	0.930531
	2023-05-10 12:00:00	14.2561	3.36724	11.8015	0.912642	14.8358	3.38265	12.3812	0.928044
	2023-05-11 00:00:00	14.3037	3.36642	11.8491	0.911813	14.7791	3.38236	12.3245	0.927756
	2023-05-11 12:00:00	14.3513	3.36554	11.8967	0.910943	14.7224	3.38017	12.2678	0.925571
	2023-05-12 00:00:00	14.3989	3.3644	11.9443	0.909798	14.6658	3.37974	12.2112	0.925143
	2023-05-12 12:00:00	14.4466	3.36407	11.992	0.909466	14.6092	3.37786	12.1546	0.923261
	2023-05-13 00:00:00	14.4943	3.3626	12.0397	0.908001	14.5518	3.37728	12.0972	0.922678
	2023-05-13 12:00:00	14.5421	3.36241	12.0875	0.907805	14.4946	3.3757	12.04	0.921097
	2023-05-14 00:00:00	14.5899	3.361	12.1353	0.906396	14.4374	3.37494	11.9828	0.920343
	2023-05-14 12:00:00	14.6377	3.36046	12.1831	0.905863	14.3804	3.37366	11.9258	0.919059
	2023-05-15 00:00:00	14.6856	3.35955	12.231	0.904951	14.3234	3.37272	11.8688	0.918114
	2023-05-15 12:00:00	14.7335	3.35868	12.2789	0.904079	14.2666	3.37172	11.812	0.917123
	2023-05-16 00:00:00	14.7815	3.35824	12.3269	0.903642	14.2099	3.37057	11.7553	0.915964
	2023-05-16 12:00:00	14.8294	3.35703	12.3748	0.902427	14.1532	3.36986	11.6986	0.915262
	2023-05-17 00:00:00	14.8774	3.35705	12.4228	0.902444	14.0967	3.36847	11.6421	0.913867
	2023-05-17 12:00:00	14.9252	3.35548	12.4706	0.900883	14.0402	3.36805	11.5856	0.913453
	2023-05-18 00:00:00	14.9727	3.35516	12.5181	0.900558	13.983	3.3664	11.5284	0.911797
	2023-05-18 12:00:00	15.0202	3.35403	12.5656	0.89943	13.9259	3.36627	11.4713	0.911673
	2023-05-19 00:00:00	15.0677	3.35335	12.6131	0.898745	13.869	3.36433	11.4144	0.909732
	2023-05-19 12:00:00	15.1151	3.35266	12.6605	0.898058	13.8121	3.36451	11.3575	0.909905
	2023-05-20 00:00:00	15.1625	3.35161	12.7079	0.897012	13.7554	3.36226	11.3008	0.907655
	2023-05-20 12:00:00	15.2098	3.35136	12.7552	0.896762	13.6988	3.36274	11.2442	0.908136
	2023-05-21 00:00:00	15.257	3.34996	12.8024	0.895356	13.6422	3.36016	11.1876	0.905555
	2023-05-21 12:00:00	15.3042	3.34978	12.8496	0.895173	13.5858	3.36096	11.1312	0.906359
	2023-05-22 00:00:00	15.3512	3.34838	12.8966	0.893779	13.5295	3.35803	11.0749	0.903425
	2023-05-22 12:00:00	15.3981	3.34783	12.9435	0.893228	13.4733	3.35896	11.0187	0.904363
	2023-05-23 00:00:00	15.4449	3.34689	12.9903	0.892286	13.417	3.35586	10.9624	0.901263
	2023-05-23 12:00:00	15.4912	3.34597	13.0366	0.891371	13.3605	3.35662	10.9059	0.902016
	2023-05-24 00:00:00	15.5372	3.34549	13.0826	0.890884	13.3042	3.35367	10.8496	0.899072
	2023-05-24 12:00:00	15.5831	3.34421	13.1284	0.889608	13.248	3.35423	10.7934	0.899633
	2023-05-25 00:00:00	15.6287	3.34415	13.1741	0.889544	13.192	3.35146	10.7374	0.896855
	2023-05-25 12:00:00	15.6742	3.34255	13.2196	0.887949	13.1362	3.35182	10.6816	0.897216
	2023-05-26 00:00:00	15.7195	3.34212	13.2649	0.887517	13.0806	3.34922	10.626	0.894618
	2023-05-26 12:00:00	15.7646	3.341	13.31	0.886403	13.0252	3.34937	10.5706	0.894772
	2023-05-27 00:00:00	15.8095	3.34021	13.3549	0.885607	12.97	3.34697	10.5154	0.892369
	2023-05-27 12:00:00	15.8542	3.33958	13.3996	0.884981	12.915	3.34691	10.4604	0.892305
	2023-05-28 00:00:00	15.8987	3.33843	13.4441	0.883824	12.8603	3.34472	10.4057	0.890116
	2023-05-28 12:00:00	15.9429	3.3383	13.4883	0.883694	12.8058	3.34442	10.3512	0.889822
	2023-05-29 00:00:00	15.9864	3.33678	13.5318	0.882178	12.7516	3.34247	10.297	0.887867
	2023-05-29 12:00:00	16.0295	3.33646	13.5749	0.881859	12.6976	3.34193	10.243	0.887331
	2023-05-30 00:00:00	16.0724	3.33528	13.6178	0.880681	12.6438	3.34023	10.1892	0.885633
	2023-05-30 12:00:00	16.1094	3.3346	13.6548	0.88	12.5902	3.33944	10.1356	0.884841
	2023-05-31 00:00:00	16.0574	3.33395	13.6028	0.879348	12.537	3.33803	10.0824	0.883427
	2023-05-31 12:00:00	16.0051	3.33291	13.5505	0.878309	12.4841	3.33696	10.0295	0.882362
	2023-06-01 00:00:00	15.9529	3.33279	13.4983	0.878193	12.4317	3.33587	9.97706	0.881266
	2023-06-01 12:00:00	15.9008	3.3314	13.4462	0.876803	12.3719	3.33451	9.9173	0.879911
	2023-06-02 00:00:00	15.8488	3.33121	13.3942	0.876613	12.2989	3.33377	9.84426	0.87917
	2023-06-02 12:00:00	15.7969	3.3301	13.3423	0.875499	12.2249	3.33211	9.77025	0.877504
	2023-06-03 00:00:00	15.745	3.32956	13.2904	0.874961	12.1506	3.33177	9.69601	0.877164
	2023-06-03 12:00:00	15.6933	3.32902	13.2387	0.874415	12.0761	3.32977	9.62153	0.875164
	2023-06-04 00:00:00	15.6417	3.32814	13.1871	0.873535	12.0014	3.32988	9.54682	0.875275
	2023-06-04 12:00:00	15.5896	3.32817	13.135	0.873565	11.9258	3.32751	9.47122	0.872913
	2023-06-05 00:00:00	15.5375	3.32695	13.0829	0.872351	11.8498	3.32814	9.39522	0.873533
	2023-06-05 12:00:00	15.4854	3.32695	13.0308	0.872353	11.7736	3.32537	9.31903	0.870772
	2023-06-06 00:00:00	15.4335	3.32602	12.9789	0.871414	11.6973	3.32657	9.24265	0.871965
	2023-06-06 12:00:00	15.3816	3.32568	12.927	0.871083	11.6205	3.32336	9.16589	0.868757
	2023-06-07 00:00:00	15.3298	3.32532	12.8752	0.870723	11.543	3.3252	9.0884	0.870594
	2023-06-07 12:00:00	15.2781	3.32466	12.8235	0.870059	11.4654	3.32148	9.01076	0.866877
	2023-06-08 00:00:00	15.2265	3.32487	12.7719	0.870267	11.3876	3.32404	8.93299	0.869436
	2023-06-08 12:00:00	15.1744	3.32387	12.7197	0.869267	11.3097	3.31973	8.85509	0.865132
	2023-06-09 00:00:00	15.1223	3.3241	12.6677	0.869502	11.2311	3.32311	8.77652	0.868504
	2023-06-09 12:00:00	15.0703	3.32329	12.6157	0.868685	11.1523	3.31811	8.69772	0.863512
	2023-06-10 00:00:00	15.0185	3.32318	12.5639	0.868576	11.0734	3.32241	8.61883	0.867807
	2023-06-10 12:00:00	14.9668	3.32289	12.5122	0.86829	10.9945	3.31661	8.53986	0.862004
	2023-06-11 00:00:00	14.9153	3.32243	12.4607	0.867829	10.9152	3.32196	8.46055	0.867354
	2023-06-11 12:00:00	14.864	3.32266	12.4094	0.868056	10.8355	3.31519	8.38085	0.860587
	2023-06-12 00:00:00	14.8125	3.32184	12.3579	0.867235	10.7557	3.32176	8.30114	0.867162
	2023-06-12 12:00:00	14.7609	3.32227	12.3063	0.867669	10.676	3.31384	8.22144	0.85924
	2023-06-13 00:00:00	14.7096	3.32137	12.255	0.86677	10.5961	3.32186	8.14152	0.867259
	2023-06-13 12:00:00	14.6585	3.32144	12.2039	0.866837	10.5159	3.31254	8.06129	0.857941
	2023-06-14 00:00:00	14.6076	3.32102	12.153	0.866414	10.4358	3.3223	7.98116	0.867695
	2023-06-14 12:00:00	14.5571	3.32071	12.1025	0.866107	10.3558	3.31127	7.90118	0.856671
	2023-06-15 00:00:00	14.5068	3.32075	12.0522	0.866149	10.2755	3.32315	7.82089	0.868545
	2023-06-15 12:00:00	14.4564	3.32006	12.0018	0.865463	10.1953	3.31001	7.74069	0.855413
	2023-06-16 00:00:00	14.4061	3.32057	11.9515	0.865966	10.1154	3.32425	7.6608	0.869648
	2023-06-16 12:00:00	14.3561	3.3195	11.9015	0.864895	10.0354	3.30875	7.58083	0.854152
	2023-06-17 00:00:00	14.3065	3.3197	11.8519	0.865102	9.95568	3.32496	7.50107	0.870358
	2023-06-17 12:00:00	14.2573	3.319	11.8027	0.864397	9.87643	3.30748	7.42183	0.852877
	2023-06-18 00:00:00	14.2085	3.31882	11.7539	0.864218	9.79711	3.32622	7.34251	0.871614
	2023-06-18 12:00:00	14.1597	3.31857	11.7051	0.863967	9.71859	3.37985	7.26398	0.925247
	2023-06-19 00:00:00	14.1109	3.318	11.6563	0.8634	9.6402	3.46508	7.18559	1.01048
	2023-06-19 12:00:00	14.0626	3.31821	11.608	0.863608	9.56274	3.57845	7.10814	1.12385
	2023-06-20 00:00:00	14.0147	3.31725	11.5601	0.862651	9.48566	3.71646	7.03105	1.26186
	2023-06-20 12:00:00	13.9672	3.3176	11.5126	0.863001	9.40949	3.8552	6.95489	1.4006
	2023-06-21 00:00:00	13.9201	3.31658	11.4655	0.861976	9.33434	3.83603	6.87973	1.38143
	2023-06-21 12:00:00	13.873	3.31654	11.4184	0.861939	9.26023	3.87213	6.80562	1.41753
	2023-06-22 00:00:00	13.8261	3.31599	11.3715	0.861385	9.18722	3.84758	6.73262	1.39298
	2023-06-22 12:00:00	13.7797	3.31556	11.3251	0.860959	9.11545	3.89224	6.66085	1.43764
	2023-06-23 00:00:00	13.7338	3.31549	11.2792	0.860888	9.04507	3.85963	6.59047	1.40503
	2023-06-23 12:00:00	13.6883	3.31467	11.2337	0.860072	8.97637	3.91765	6.52177	1.46305
	2023-06-24 00:00:00	13.643	3.3151	11.1884	0.860496	8.90957	3.87232	6.45497	1.41772
	2023-06-24 12:00:00	13.5978	3.31389	11.1432	0.859287	8.84451	3.95289	6.38991	1.49829
	2023-06-25 00:00:00	13.553	3.31403	11.0984	0.859429	8.78158	3.88598	6.32698	1.43138
	2023-06-25 12:00:00	13.5087	3.31322	11.0541	0.858619	8.72105	4.00924	6.26645	1.55464
	2023-06-26 00:00:00	13.465	3.31298	11.0104	0.858376	8.66311	3.9017	6.20851	1.4471
	2023-06-26 12:00:00	13.4214	3.31268	10.9668	0.858081	8.6083	4.12128	6.1537	1.66668
	2023-06-27 00:00:00	13.3778	3.31205	10.9232	0.857451	8.55723	3.92488	6.10263	1.47028
	2023-06-27 12:00:00	13.3348	3.31229	10.8802	0.857688	8.51202	4.44182	6.05741	1.98722
	2023-06-28 00:00:00	13.2923	3.31127	10.8377	0.856672	8.47749	4.03712	6.02288	1.58252
	2023-06-28 12:00:00	13.2504	3.31165	10.7958	0.857052	8.47502	6.44101	6.02042	3.9864
	2023-06-29 00:00:00	13.2083	3.31066	10.7537	0.856057	8.53009	4.17686	6.07549	1.72226
	2023-06-29 12:00:00	13.1666	3.31067	10.712	0.856064	8.58866	5.02718	6.13406	2.57258
	2023-06-30 00:00:00	13.1254	3.31023	10.6708	0.855628	8.64522	3.9716	6.19062	1.517
	2023-06-30 12:00:00	13.0847	3.30987	10.6301	0.855266	8.6998	4.37753	6.2452	1.92293
	2023-07-01 00:00:00	13.0443	3.31001	10.5897	0.855409	8.75274	3.97324	6.29814	1.51864
	2023-07-01 12:00:00	13.0038	3.30928	10.5492	0.85468	8.80419	4.19277	6.34959	1.73817
	2023-07-02 00:00:00	12.9639	3.31001	10.5093	0.855413	8.85522	3.98538	6.40062	1.53078
	2023-07-02 12:00:00	12.9245	3.30893	10.4699	0.854332	8.90564	4.12367	6.45104	1.66907
	2023-07-03 00:00:00	12.8855	3.30932	10.4309	0.854722	8.95573	4.00024	6.50112	1.54564
	2023-07-03 12:00:00	12.8463	3.30884	10.3916	0.854241	9.00585	4.09663	6.55125	1.64203
	2023-07-04 00:00:00	12.8076	3.30889	10.353	0.85429	9.05618	4.01654	6.60157	1.56194
	2023-07-04 12:00:00	12.7694	3.30902	10.3148	0.854418	9.10709	4.08395	6.65248	1.62935
	2023-07-05 00:00:00	12.7316	3.30873	10.277	0.854124	9.15888	4.03396	6.70428	1.57936
	2023-07-05 12:00:00	12.6936	3.30946	10.239	0.854863	9.21185	4.08445	6.75725	1.62984
	2023-07-06 00:00:00	12.6562	3.30882	10.2016	0.85422	9.26628	4.05246	6.81168	1.59785
	2023-07-06 12:00:00	12.6194	3.30974	10.1648	0.855142	9.3219	4.09259	6.8673	1.63799
	2023-07-07 00:00:00	12.5826	3.30916	10.128	0.854563	9.37969	4.07205	6.92509	1.61745
	2023-07-07 12:00:00	12.5461	3.30975	10.0915	0.855149	9.44014	4.10544	6.98554	1.65084
	2023-07-08 00:00:00	12.5101	3.30973	10.0555	0.855128	9.50384	4.09278	7.04924	1.63818
	2023-07-08 12:00:00	12.4747	3.30997	10.0201	0.855367	9.5716	4.12155	7.117	1.66695
	2023-07-09 00:00:00	12.4391	3.31049	9.9845	0.855891	9.6446	4.11468	7.19	1.66008
	2023-07-09 12:00:00	12.4041	3.31037	9.94951	0.855769	9.72445	4.14017	7.26985	1.68557
	2023-07-10 00:00:00	12.3698	3.31143	9.9152	0.856824	9.81343	4.13776	7.35882	1.68316
	2023-07-10 12:00:00	12.3356	3.31093	9.88101	0.85633	9.91245	4.16084	7.45785	1.70624
	2023-07-11 00:00:00	12.3017	3.31213	9.84713	0.857524	10.0128	4.16205	7.55823	1.70745
	2023-07-11 12:00:00	12.2686	3.31163	9.81399	0.857028	10.0716	4.18332	7.61702	1.72872
	2023-07-12 00:00:00	12.2358	3.31247	9.78125	0.857871	10.13	4.18755	7.67543	1.73295
	2023-07-12 12:00:00	12.2032	3.31245	9.7486	0.857846	10.1874	4.20742	7.73282	1.75282
	2023-07-13 00:00:00	12.1713	3.31293	9.71675	0.858331	10.2443	4.21428	7.78972	1.75968
	2023-07-13 12:00:00	12.1401	3.31337	9.68546	0.858771	10.3004	4.23305	7.84579	1.77845
	2023-07-14 00:00:00	12.1088	3.31349	9.65417	0.85889	10.3558	4.24224	7.90115	1.78764
	2023-07-14 12:00:00	12.0783	3.3144	9.62371	0.859794	10.4106	4.26012	7.95603	1.80552
	2023-07-15 00:00:00	12.0485	3.31414	9.59387	0.859541	10.4645	4.27144	8.00986	1.81684
	2023-07-15 12:00:00	12.0186	3.31551	9.56403	0.860912	10.5178	4.2886	8.06323	1.834
	2023-07-16 00:00:00	11.9897	3.31488	9.53507	0.86028	10.5707	4.3019	8.11606	1.8473
	2023-07-16 12:00:00	11.9613	3.31615	9.50665	0.861547	10.6225	4.31845	8.16791	1.86385
	2023-07-17 00:00:00	11.933	3.31571	9.47837	0.861107	10.6739	4.33362	8.21927	1.87902
	2023-07-17 12:00:00	11.9056	3.31664	9.45099	0.862039	10.7247	4.34966	8.27014	1.89506
	2023-07-18 00:00:00	11.8786	3.31663	9.42398	0.862025	10.7749	4.36662	8.32034	1.91202
	2023-07-18 12:00:00	11.8519	3.31722	9.39732	0.86262	10.8244	4.38221	8.36975	1.92761
	2023-07-19 00:00:00	11.8262	3.31764	9.37161	0.86304	10.8733	4.40092	8.41868	1.94632
	2023-07-19 12:00:00	11.8006	3.3179	9.34597	0.863296	10.9217	4.41612	8.4671	1.96152
	2023-07-20 00:00:00	11.7756	3.31876	9.32102	0.864161	10.9696	4.39958	8.51502	1.94498
	2023-07-20 12:00:00	11.7515	3.31868	9.29691	0.864077	11.017	4.36758	8.56244	1.91298
	2023-07-21 00:00:00	11.7273	3.32	9.27274	0.8654	11.0637	4.33521	8.6091	1.88061
	2023-07-21 12:00:00	11.7042	3.31957	9.24958	0.864973	11.1098	4.30552	8.65525	1.85092
	2023-07-22 00:00:00	11.6814	3.32135	9.22676	0.866747	11.1555	4.27731	8.70091	1.8227
	2023-07-22 12:00:00	11.659	3.3206	9.20442	0.865998	11.2007	4.2489	8.74609	1.79429
	2023-07-23 00:00:00	11.6376	3.32211	9.18304	0.867504	11.2454	4.22299	8.7908	1.76839
	2023-07-23 12:00:00	11.6161	3.32177	9.16154	0.867167	11.2896	4.19793	8.83504	1.74332
	2023-07-24 00:00:00	11.5957	3.32301	9.14109	0.868409	11.3334	4.17307	8.87881	1.71846
	2023-07-24 12:00:00	11.5755	3.3231	9.12093	0.868498	11.3767	4.15056	8.92212	1.69596
	2023-07-25 00:00:00	11.556	3.32408	9.10135	0.869481	11.4196	4.1281	8.96497	1.67349
	2023-07-25 12:00:00	11.5372	3.32751	9.08256	0.872907	11.462	4.10642	9.00737	1.65182
	2023-07-26 00:00:00	11.5185	3.33337	9.06387	0.878764	11.5039	4.08695	9.04933	1.63234
	2023-07-26 12:00:00	11.5009	3.34164	9.04629	0.887034	11.5454	4.06664	9.09085	1.61204
	2023-07-27 00:00:00	11.4832	3.35229	9.02863	0.897692	11.5865	4.04781	9.13194	1.59321
	2023-07-27 12:00:00	11.4666	3.36531	9.01197	0.91071	11.6272	4.03077	9.17261	1.57616
	2023-07-28 00:00:00	11.4502	3.38066	8.99559	0.926054	11.6675	4.01251	9.21287	1.55791
	2023-07-28 12:00:00	11.4345	3.39829	8.97988	0.943687	11.7073	3.99623	9.25273	1.54162
	2023-07-29 00:00:00	11.4193	3.41817	8.96474	0.963566	11.7468	3.98063	9.29221	1.52603
	2023-07-29 12:00:00	11.4046	3.44025	8.94997	0.985645	11.7859	3.96475	9.3313	1.51015
	2023-07-30 00:00:00	11.3906	3.46447	8.93605	1.00987	11.8246	3.95071	9.37002	1.49611
	2023-07-30 12:00:00	11.3768	3.4908	8.92224	1.0362	11.863	3.93626	9.40838	1.48166
	2023-07-31 00:00:00	11.3641	3.50315	8.90949	1.04855	11.901	3.92247	9.4464	1.46787
	2023-07-31 12:00:00	11.3513	3.50455	8.89668	1.04994	11.9387	3.91039	9.48407	1.45579
	2023-08-01 00:00:00	11.3397	3.51009	8.88508	1.05549	11.976	3.8968	9.52141	1.44219
	2023-08-01 12:00:00	11.3279	3.50983	8.87329	1.05523	12.013	3.88482	9.55843	1.43022
	2023-08-02 00:00:00	11.3174	3.51446	8.86276	1.05986	12.0497	3.8734	9.59513	1.4188
	2023-08-02 12:00:00	11.3067	3.51593	8.85213	1.06133	12.0861	3.86149	9.63151	1.40688
	2023-08-03 00:00:00	11.2973	3.51906	8.84273	1.06446	12.1219	3.8511	9.6673	1.3965
	2023-08-03 12:00:00	11.2879	3.52301	8.83328	1.06841	12.1574	3.84015	9.70276	1.38554
	2023-08-04 00:00:00	11.2797	3.52441	8.8251	1.06981	12.1925	3.82973	9.73789	1.37513
	2023-08-04 12:00:00	11.2715	3.53128	8.81687	1.07668	12.2273	3.82063	9.77269	1.36602
	2023-08-05 00:00:00	11.2646	3.53065	8.80999	1.07605	12.2618	3.81018	9.80718	1.35558
	2023-08-05 12:00:00	11.2576	3.5362	8.80304	1.0816	12.2959	3.80113	9.84133	1.34652
	2023-08-06 00:00:00	11.252	3.53794	8.79744	1.08333	12.3298	3.79233	9.87516	1.33773
	2023-08-06 12:00:00	11.2465	3.54168	8.79194	1.08707	12.3633	3.78321	9.90866	1.32861
	2023-08-07 00:00:00	11.2423	3.54644	8.78769	1.09184	12.3964	3.77543	9.94184	1.32083
	2023-08-07 12:00:00	11.2384	3.54801	8.78376	1.0934	12.429	3.76694	9.97444	1.31234
	2023-08-08 00:00:00	11.2355	3.55639	8.7809	1.10179	12.4611	3.75908	10.0065	1.30447
	2023-08-08 12:00:00	11.2332	3.55532	8.77863	1.10072	12.4929	3.75223	10.0383	1.29763
	2023-08-09 00:00:00	11.2318	3.5624	8.77722	1.1078	12.5244	3.74432	10.0698	1.28971
	2023-08-09 12:00:00	11.2313	3.5638	8.77672	1.1092	12.5555	3.73764	10.1009	1.28304
	2023-08-10 00:00:00	11.2314	3.56862	8.77682	1.11401	12.5862	3.73108	10.1316	1.27648
	2023-08-10 12:00:00	11.2328	3.57367	8.7782	1.11907	12.6167	3.72434	10.1621	1.26974
	2023-08-11 00:00:00	11.2345	3.57568	8.77985	1.12107	12.6468	3.71879	10.1922	1.26419
	2023-08-11 12:00:00	11.2375	3.58526	8.78294	1.13066	12.6762	3.71252	10.2216	1.25792
	2023-08-12 00:00:00	11.2411	3.58374	8.78649	1.12914	12.7052	3.70689	10.2506	1.25229
	2023-08-12 12:00:00	11.2458	3.59361	8.79121	1.139	12.7339	3.70213	10.2793	1.24753
	2023-08-13 00:00:00	11.2515	3.59303	8.7969	1.13843	12.7622	3.69644	10.3076	1.24183
	2023-08-13 12:00:00	11.2579	3.60014	8.80332	1.14553	12.7903	3.69186	10.3357	1.23726
	2023-08-14 00:00:00	11.2658	3.60388	8.81122	1.14928	12.818	3.68736	10.3634	1.23275
	2023-08-14 12:00:00	11.2741	3.60739	8.81945	1.15279	12.8454	3.6827	10.3908	1.2281
	2023-08-15 00:00:00	11.2837	3.61678	8.82915	1.16218	12.8721	3.67912	10.4175	1.22452
	2023-08-15 12:00:00	11.2944	3.61555	8.83981	1.16095	12.8984	3.67487	10.4438	1.22027
	2023-08-16 00:00:00	11.306	3.6317	8.85139	1.1771	12.9243	3.6712	10.4697	1.2166
	2023-08-16 12:00:00	11.3191	3.62486	8.86451	1.17026	12.95	3.66831	10.4954	1.21371
	2023-08-17 00:00:00	11.3328	3.63816	8.87815	1.18356	12.9753	3.66455	10.5207	1.20995
	2023-08-17 12:00:00	11.3479	3.63574	8.89329	1.18114	13.0004	3.66181	10.5458	1.20721
	2023-08-18 00:00:00	11.3643	3.64503	8.90969	1.19043	13.0252	3.65912	10.5706	1.20452
	2023-08-18 12:00:00	11.3815	3.64888	8.92694	1.19428	13.0491	3.65628	10.5945	1.20168
	2023-08-19 00:00:00	11.4005	3.65239	8.94585	1.19779	13.0728	3.65441	10.6181	1.19981
	2023-08-19 12:00:00	11.4203	3.66552	8.96575	1.21092	13.0961	3.65191	10.6415	1.19731
	2023-08-20 00:00:00	11.4415	3.66037	8.98695	1.20576	13.1192	3.64992	10.6646	1.19532
	2023-08-20 12:00:00	11.4645	3.68799	9.00989	1.23339	13.1421	3.64864	10.6875	1.19404
	2023-08-21 00:00:00	11.4882	3.66921	9.03363	1.21461	13.1646	3.64653	10.71	1.19193
	2023-08-21 12:00:00	11.5137	3.70348	9.05908	1.24888	13.1866	3.64534	10.732	1.19074
	2023-08-22 00:00:00	11.5408	3.67943	9.08623	1.22483	13.208	3.64418	10.7534	1.18958
	2023-08-22 12:00:00	11.569	3.71377	9.11437	1.25917	13.2292	3.64285	10.7746	1.18825
	2023-08-23 00:00:00	11.599	3.69223	9.14443	1.23763	13.2502	3.6424	10.7956	1.1878
	2023-08-23 12:00:00	11.6307	3.72623	9.17614	1.27163	13.2709	3.64132	10.8163	1.18672
	2023-08-24 00:00:00	11.6638	3.71104	9.20918	1.25644	13.2914	3.64071	10.8368	1.18611
	2023-08-24 12:00:00	11.6989	3.74356	9.24433	1.28895	13.3115	3.64069	10.8569	1.18608
	2023-08-25 00:00:00	11.7357	3.7492	9.28107	1.2946	13.3309	3.6399	10.8763	1.1853
	2023-08-25 12:00:00	11.7742	3.77557	9.31956	1.32097	13.3501	3.63994	10.8955	1.18534
	2023-08-26 00:00:00	11.8149	3.9043	9.36035	1.4497	13.3691	3.6399	10.9145	1.18529
	2023-08-26 12:00:00	11.8573	3.88514	9.4027	1.43054	13.3879	3.63973	10.9333	1.18512
	2023-08-27 00:00:00	11.9019	4.78388	9.44728	2.32927	13.4065	3.64033	10.9519	1.18573
	2023-08-27 12:00:00	11.9489	5.26555	9.49433	2.81095	13.4248	3.6402	10.9702	1.1856
	2023-08-28 00:00:00	11.9977	4.00133	9.54307	1.54673	13.4424	3.64056	10.9878	1.18596
	2023-08-28 12:00:00	12.0492	4.12803	9.59458	1.67343	13.4598	3.64128	11.0052	1.18668
	2023-08-29 00:00:00	12.103	3.79561	9.64842	1.34101	13.477	3.64137	11.0224	1.18677
	2023-08-29 12:00:00	12.1594	3.84051	9.70475	1.38591	13.494	3.64217	11.0394	1.18757
	2023-08-30 00:00:00	12.2188	3.769	9.76417	1.3144	13.5108	3.64268	11.0562	1.18808
	2023-08-30 12:00:00	12.2804	3.80954	9.82583	1.35494	13.5274	3.64318	11.0728	1.18858
	2023-08-31 00:00:00	12.3456	3.76732	9.89101	1.31271	13.5432	3.64435	11.0886	1.18974
	2023-08-31 12:00:00	12.4134	3.80399	9.95883	1.34938	13.5588	3.64463	11.1042	1.19003
	2023-09-01 00:00:00	12.4849	3.77313	10.0303	1.31853	13.5742	3.64549	11.1196	1.19088
	2023-09-01 12:00:00	12.5595	3.79098	10.1049	1.33638	13.5893	3.6465	11.1347	1.1919
	2023-09-02 00:00:00	12.638	3.78235	10.1834	1.32774	13.6043	3.64707	11.1497	1.19247
	2023-09-02 12:00:00	12.7197	3.78839	10.2651	1.33379	13.619	3.64829	11.1644	1.19369
	2023-09-03 00:00:00	12.8058	3.79363	10.3512	1.33903	13.6328	3.64911	11.1782	1.19451
	2023-09-03 12:00:00	12.8955	3.79185	10.4409	1.33725	13.6463	3.65007	11.1917	1.19547
	2023-09-04 00:00:00	12.9895	3.79844	10.5349	1.34384	13.6596	3.65166	11.205	1.19705
	2023-09-04 12:00:00	13.0879	3.79925	10.6333	1.34464	13.6727	3.65239	11.2181	1.19779
	2023-09-05 00:00:00	13.1906	3.79997	10.736	1.34537	13.6854	3.65379	11.2308	1.19918
	2023-09-05 12:00:00	13.2974	3.8025	10.8428	1.3479	13.6979	3.65529	11.2433	1.20068
	2023-09-06 00:00:00	13.4089	3.80419	10.9543	1.34959	13.7097	3.65649	11.2551	1.20189
	2023-09-06 12:00:00	13.5248	3.80392	11.0702	1.34932	13.721	3.65834	11.2664	1.20374
	2023-09-07 00:00:00	13.6452	3.80126	11.1906	1.34666	13.732	3.65982	11.2774	1.20522
	2023-09-07 12:00:00	13.7701	3.79235	11.3155	1.33775	13.7428	3.66151	11.2882	1.20691
	2023-09-08 00:00:00	13.8993	3.77469	11.4447	1.32009	13.7533	3.66382	11.2987	1.20922
	2023-09-08 12:00:00	13.863	3.7566	11.4084	1.302	13.7635	3.66537	11.3089	1.21076
	2023-09-09 00:00:00	13.799	3.73937	11.3444	1.28477	13.7732	3.66755	11.3186	1.21295
	2023-09-09 12:00:00	13.7328	3.72504	11.2782	1.27044	13.7823	3.66991	11.3277	1.21531
	2023-09-10 00:00:00	13.6657	3.70688	11.2111	1.25228	13.791	3.67197	11.3364	1.21737
	2023-09-10 12:00:00	13.5979	3.6927	11.1433	1.2381	13.7995	3.67466	11.3449	1.22006
	2023-09-11 00:00:00	13.5288	3.679	11.0742	1.2244	13.8078	3.67711	11.3532	1.22251
	2023-09-11 12:00:00	13.46	3.66306	11.0054	1.20845	13.8157	3.67969	11.3611	1.22508
	2023-09-12 00:00:00	13.3904	3.65522	10.9358	1.20062	13.8234	3.68288	11.3688	1.22828
	2023-09-12 12:00:00	13.3219	3.63693	10.8673	1.18233	13.8303	3.68544	11.3757	1.23084
	2023-09-13 00:00:00	13.2533	3.63518	10.7987	1.18058	13.8368	3.68854	11.3822	1.23394
	2023-09-13 12:00:00	13.1866	3.61397	10.732	1.15936	13.8431	3.69193	11.3885	1.23733
	2023-09-14 00:00:00	13.1204	3.6186	10.6658	1.164	13.8492	3.69493	11.3946	1.24033
	2023-09-14 12:00:00	13.0564	3.59391	10.6018	1.13931	13.8549	3.69854	11.4003	1.24394
	2023-09-15 00:00:00	12.9949	3.60534	10.5403	1.15074	13.8604	3.70206	11.4058	1.24746
	2023-09-15 12:00:00	12.9349	3.57664	10.4803	1.12204	13.8655	3.70559	11.4109	1.25099
	2023-09-16 00:00:00	12.8779	3.5953	10.4233	1.1407	13.8699	3.70971	11.4153	1.25511
	2023-09-16 12:00:00	12.8241	3.56215	10.3695	1.10755	13.8718	3.71336	11.4172	1.25876
	2023-09-17 00:00:00	12.7735	3.58851	10.3189	1.1339	13.8719	3.71739	11.4173	1.26279
	2023-09-17 12:00:00	12.7264	3.55055	10.2718	1.09595	13.8719	3.72184	11.4173	1.26724
	2023-09-18 00:00:00	12.6828	3.58501	10.2282	1.13041	13.8714	3.72579	11.4168	1.27119
	2023-09-18 12:00:00	12.6428	3.54211	10.1882	1.08751	13.8703	3.73031	11.4157	1.27571
	2023-09-19 00:00:00	12.6064	3.58495	10.1518	1.13035	13.869	3.73486	11.4144	1.28026
	2023-09-19 12:00:00	12.5738	3.5372	10.1192	1.08259	13.8676	3.7393	11.413	1.2847
	2023-09-20 00:00:00	12.5449	3.58848	10.0903	1.13388	13.8661	3.74429	11.4115	1.28969
	2023-09-20 12:00:00	12.5198	3.53625	10.0652	1.08165	13.8644	3.74892	11.4098	1.29432
	2023-09-21 00:00:00	12.4984	3.5958	10.0438	1.1412	13.862	3.7538	11.4074	1.2992
	2023-09-21 12:00:00	12.4807	3.53973	10.0261	1.08513	13.8594	3.75914	11.4048	1.30453
	2023-09-22 00:00:00	12.4666	3.60711	10.012	1.15251	13.8566	3.7639	11.402	1.3093
	2023-09-22 12:00:00	12.4561	3.54803	10.0015	1.09343	13.8537	3.7692	11.3991	1.31459
	2023-09-23 00:00:00	12.4488	3.62263	9.99419	1.16802	13.8507	3.77453	11.3961	1.31993
	2023-09-23 12:00:00	12.4441	3.56148	9.98953	1.10688	13.8475	3.77968	11.3929	1.32507
	2023-09-24 00:00:00	12.4427	3.64252	9.98808	1.18792	13.8436	3.78533	11.389	1.33073
	2023-09-24 12:00:00	12.4443	3.58029	9.98974	1.12569	13.8396	3.79061	11.385	1.33601
	2023-09-25 00:00:00	12.449	3.66697	9.99439	1.21237	13.8356	3.79608	11.381	1.34148
[truncated: 1,665 more rows]
